# Supplementary material for: Pharmacogenomic analysis of patient-derived tumor cells in gynecologic cancers
Source: Genome Biol. 2019 Nov 26;20:253. doi: 10.1186/s13059-019-1848-3 (PMC6880425; doi:10.1186/s13059-019-1848-3)
Supplement: Supplementary file 2 — Additional file 2: Table S1. Descriptive characteristics of 139 samples from gynecologic cancers used in the drug screening and/or the genomic evaluations. [file 13059_2019_1848_MOESM2_ESM.xlsx]

## Sheet: Sheet1
	Sample_id	GYNC_ID	CS_ID	HTS_ID	Cancer_type	Diagnosis (확인 필요)	Drug screening	CancerSCAN	RNA-Seq
1	GYNC1	GYNCA_43_CXCA	D_17_02724_DE_CS	OC16_110	Cervical Cancer	squamous cell carcinoma	O	O	O
2	GYNC2	OC16_113	D_18_01471_DT_CS	OC16_113	Cervical Cancer	squamous cell carcinoma	O	O	O
3	GYNC3	OC17_185	D_18_01476_DT_CS	OC17_185	Cervical Cancer	Adenocarcinoma	O	O	O
4	GYNC4	OC17_234	D_18_01480_DT_CS	OC17_234	Cervical Cancer	Adenocarcinoma	O	O	O
5	GYNC5	CX_4	CS11_14_00448		Cervical Cancer	invasive Squamous cell		O
6	GYNC6	CX_6	CS11_14_00449		Cervical Cancer	invasive Squamous cell		O
7	GYNC7	IRCR_OC15_046T	D_15_00925_TS_CS		Cervical Cancer	cervical cancer_poorly differentiated carcinoma, Glassy cell carcinoma, residual;		O
8	GYNC8	OC15_054T	D_15_02888_TS_CS		Cervical Cancer	Metastatic squamous cell carcinoma		O
9	GYNC9	OC15_058T	D_15_04820_TS_CS		Cervical Cancer	Adenocarcinoma, endocervical type		O
10	GYNC10	GYNCA_28	D_17_01388_DT_CS		Cervical Cancer	Invasive squamous cell carcinoma nonkeratinizing type		O
11	GYNC11	GYNCA_29	D_17_01389_DT_CS		Cervical Cancer	Invasive squamous cell carcinoma		O
12	GYNC12	GYNCA_30	D_17_01390_DT_CS		Cervical Cancer	invasive Squamous cell		O
13	GYNC13	GYNCA_44_CXCA	D_17_02725_DE_CS		Cervical Cancer	invasive Squamous cell		O
14	GYNC14	GYNCA_46_CXCA	D_17_02726_DE_CS		Cervical Cancer	invasive Squamous cell		O
15	GYNC15	GYNCA_47_CXCA	D_17_02727_DE_CS		Cervical Cancer	recurrent cervical cancer, Adenocarcinoma, endocervical type, metastatic in "rectum" and "bladder"		O
16	GYNC16	GYNCA_48_CXCA	D_17_02728_DE_CS		Cervical Cancer	Invasive squamous cell carcinoma		O
17	GYNC17			OC17_231	Cervical Cancer	Squamous cell carcinoma	O
18	GYNC18			OC18_241	Cervical Cancer	Adenocarcinoma	O
19	GYNC19	OC16_078	D_18_01470_DT_CS	OC16_078	Endometrial Cancer	Endometrioid	O	O	O
20	GYNC20	GYNCA_27	D_17_01387_DT_CS	OC16_111	Endometrial Cancer	Carcinosarcoma	O	O	O
21	GYNC21	GYNCA_42_EMCA	D_17_02723_DE_CS	OC16_130	Endometrial Cancer	Undifferentiated	O	O	O
22	GYNC22	OC17_137	D_18_01473_DT_CS	OC17_137	Endometrial Cancer	Endometrioid	O	O	O
23	GYNC23	OC17_175	D_18_01474_DT_CS	OC17_175	Endometrial Cancer	Endometrioid	O	O	O
24	GYNC24	OC17_183	D_18_01475_DT_CS	OC17_183	Endometrial Cancer	Serous	O	O	O
25	GYNC25	OC17_199	D_18_01478_DT_CS	OC17_199	Endometrial Cancer	Endometrioid	O	O	O
26	GYNC26	OC17_200	D_18_01479_DT_CS	OC17_200	Endometrial Cancer	Serous	O	O	O
27	GYNC27	OC15_071T	D_15_07215_DT_CS		Endometrial Cancer	Endometrium: Endometrioid adenocarcinoma, not otherwise specified		O
28	GYNC28	GYNCA_EMCA_1	D_16_00653_DT_CS		Endometrial Cancer	Endometrioid adenocarcinoma		O
29	GYNC29	GYNCA_EMCA_2	D_16_00654_DT_CS		Endometrial Cancer	Metastatic Serousadenocarcinoma		O
30	GYNC30	GYNCA_EMCA_3	D_16_00655_DT_CS		Endometrial Cancer	Endometrioid adenocarcinoma, grade II with focal clear cell change		O
31	GYNC31	GYNCA_EMCA_4	D_16_00656_DT_CS		Endometrial Cancer	Endometrium:Clear cell carcinoma, focal Serousand squamous differentiation		O
32	GYNC32	GYNCA_EMCA_5	D_16_00657_DT_CS		Endometrial Cancer	Endometrioid adenocarcinoma, not otherwise specified, tissue labeled "pelvic mass" metastatic, from endometrium		O
33	GYNC33	GYNCA_EMCA_6	D_16_00658_DT_CS		Endometrial Cancer	Endometrium: Endometrioid adenocarcinoma, not otherwise specified		O
34	GYNC34	GYNCA_EMCA_7	D_16_00659_DT_CS		Endometrial Cancer	Endometrium: Serousadenocarcinoma, Metastatic Serousadenocarcinoma		O
35	GYNC35	GYNCA_EMCA_8	D_16_00660_DT_CS		Endometrial Cancer	Endometrium: Endometrioid adenocarcinoma, not otherwise specified		O
36	GYNC36	GYNCA_10	D_16_03124_DT_CS		Endometrial Cancer	Endometrioid adenocarcinoma grade III		O
37	GYNC37	GYNCA_31	D_17_01391_DT_CS		Endometrial Cancer	sauamous cell ca		O
38	GYNC38	EM-36		OC17_141	Endometrial Cancer	Endometrioid	O
39	GYNC39	CX-40		OC17_152	Endometrial Cancer	Endometrioid	O
40	GYNC40	OC16_122	D_18_01472_DT_CS	OC16_122	Myoma	Leiomyoma	O	O	O
41	GYNC41	IRCR_OC15_045T	D_15_00924_TS_CS	OC15_045	Ovarian Cancer	Serous	O	O
42	GYNC42	IRCR_OC15_047T	D_15_01662_TS_CS	OC15_047	Ovarian Cancer	Other	O	O
43	GYNC43	IRCR_OC15_048T	D_15_01663_TS_CS	OC15_048	Ovarian Cancer	Serous	O	O
44	GYNC44	OC15_052T	D_15_02887_TS_CS	OC15_052	Ovarian Cancer	Clear cell	O	O
45	GYNC45	OC15_057	D_18_01469_DT_CS	OC15_057	Ovarian Cancer	Clear cell	O	O	O
46	GYNC46	OC15_060T	D_15_04865_TS_CS	OC15_060	Ovarian Cancer	Serous	O	O
47	GYNC47	OC15_063T	D_15_04999_TS_CS	OC15_063	Ovarian Cancer	Serous	O	O
48	GYNC48	OC15_064T	D_15_06477_DT_CS	OC15_064	Ovarian Cancer	Serous	O	O
49	GYNC49	OC15_067T	D_15_06478_DT_CS	OC15_067	Ovarian Cancer	Serous	O	O
50	GYNC50	OC15_070T	D_15_06883_DT_CS	OC15_070	Ovarian Cancer	Other	O	O
51	GYNC51	OC16_077	D_17_04992_DE_CS	OC16_077	Ovarian Cancer	Other	O	O	O
52	GYNC52	GYNCA_17	D_17_01377_DT_CS	OC16_081	Ovarian Cancer	Serous	O	O	O
53	GYNC53	GYNCA_23	D_17_01383_DT_CS	OC16_088	Ovarian Cancer	Clear cell	O	O	O
54	GYNC54	GYNCA_11	D_16_03125_DT_CS	OC16_095	Ovarian Cancer	Serous	O	O	O
55	GYNC55	GYNCA_33_OVCA	D_17_02715_DE_CS	OC16_096	Ovarian Cancer	Serous	O	O	O
56	GYNC56	OC16_099	D_17_04976_DE_CS	OC16_099	Ovarian Cancer	Serous	O	O	O
57	GYNC57	GYNCA_37_OVCA	D_17_02719_DE_CS		Ovarian Cancer	Serous		O	O
58	GYNC58	OC16_112	D_17_04980_DE_CS	OC16_112	Ovarian Cancer	Serous	O	O	O
59	GYNC59	GYNCA_25	D_17_01385_DT_CS	OC16_114	Ovarian Cancer	Serous	O	O	O
60	GYNC60	OC16_117	D_17_04995_DE_CS	OC16_117	Ovarian Cancer	Clear cell	O	O	O
61	GYNC61	OC16_119	D_17_04981_DE_CS	OC16_119	Ovarian Cancer	Serous	O	O	O
62	GYNC62	OC16_125	D_17_05298_DT_CS	OC16_125	Ovarian Cancer	Serous	O	O	O
63	GYNC63	OC17_134	D_17_04977_DE_CS	OC16_134	Ovarian Cancer	Serous	O	O	O
64	GYNC64	OC17_142	D_17_04982_DE_CS	OC17_142	Ovarian Cancer	Serous	O	O	O
65	GYNC65	OC17_143	D_17_04978_DE_CS	OC17_143	Ovarian Cancer	Serous	O	O	O
66	GYNC66	OC17_146	D_17_04983_DE_CS	OC17_146	Ovarian Cancer	Serous	O	O	O
67	GYNC67	OC17_147	D_17_04984_DE_CS	OC17_147	Ovarian Cancer	Serous	O	O	O
68	GYNC68	OC17_155	D_17_04985_DE_CS	OC17_155	Ovarian Cancer	Serous	O	O	O
69	GYNC69	OC17_161	D_17_04986_DE_CS	OC17_161	Ovarian Cancer	Serous	O	O	O
70	GYNC70	OC17_168	D_17_04987_DE_CS	OC17_168	Ovarian Cancer	Serous	O	O	O
71	GYNC71	OC17_170	D_17_04988_DE_CS	OC17_170	Ovarian Cancer	Serous	O	O	O
72	GYNC72	OC17_188	D_18_01477_DT_CS		Ovarian Cancer	Serous		O	O
73	GYNC73	OC17_202	D_17_04989_DE_CS	OC17_202	Ovarian Cancer	Clear cell	O	O	O
74	GYNC74	OC17_213	D_17_04990_DE_CS	OC17_213	Ovarian Cancer	Serous	O	O	O
75	GYNC75	OC17_217	D_17_05299_DT_CS	OC17_217	Ovarian Cancer	Serous	O	O	O
76	GYNC76	OC17_218	D_17_05300_DT_CS	OC17_218	Ovarian Cancer	Serous	O	O	O
77	GYNC77	OC17_220	D_17_05301_DT_CS	OC17_220	Ovarian Cancer	Other	O	O	O
78	GYNC78	OC18_247	D_18_01481_DT_CS	OC18_247	Ovarian Cancer	Serous	O	O	O
79	GYNC79	OC18_253	D_18_01482_DT_CS	OC18_253	Ovarian Cancer	Serous	O	O	O
80	GYNC80	OC18_254	D_18_01483_DT_CS	OC18_254	Ovarian Cancer	Serous	O	O	O
81	GYNC81	OVCA_1	D_15_01284_TS_CS		Ovarian Cancer	Serous		O
82	GYNC82	OVCA_2	D_15_01285_TS_CS		Ovarian Cancer	Serous		O
83	GYNC83	OVCA_3	D_15_01286_TS_CS		Ovarian Cancer	Serous		O
84	GYNC84	OVCA_4	D_15_01287_TS_CS		Ovarian Cancer	Serous		O
85	GYNC85	OVCA_8	D_15_01288_TS_CS		Ovarian Cancer	Serous		O
86	GYNC86	OVCA_9	D_15_01289_TS_CS		Ovarian Cancer	Serous		O
87	GYNC87	OVCA_10	D_15_01290_TS_CS		Ovarian Cancer	Serous		O
88	GYNC88	OVCA_12	D_15_01291_TS_CS		Ovarian Cancer	Serous		O
89	GYNC89	OVCA_13	D_15_01292_TS_CS		Ovarian Cancer	Serous		O
90	GYNC90	OVCA_14	D_15_01293_TS_CS		Ovarian Cancer	Serous		O
91	GYNC91	OVCA_15	D_15_01294_TS_CS		Ovarian Cancer	Serous		O
92	GYNC92	OVCA_16	D_15_01295_TS_CS		Ovarian Cancer	Serous		O
93	GYNC93	OVCA_17	D_15_01296_TS_CS		Ovarian Cancer	Other		O
94	GYNC94	OVCA_19	D_15_01297_TS_CS		Ovarian Cancer	Serous		O
95	GYNC95	OVCA_21	D_15_01298_TS_CS		Ovarian Cancer	Serous		O
96	GYNC96	OVCA_22	D_15_01299_TS_CS		Ovarian Cancer	Serous		O
97	GYNC97	OVCA_23	D_15_01300_TS_CS		Ovarian Cancer	Clear cell		O
98	GYNC98	OVCA_24	D_15_01301_TS_CS		Ovarian Cancer	Clear cell		O
99	GYNC99	OVCA_26	D_15_01302_TS_CS		Ovarian Cancer	Serous		O
100	GYNC100	OVCA_27	D_15_01303_TS_CS		Ovarian Cancer	Other		O
101	GYNC101	OVCA_28	D_15_01304_TS_CS		Ovarian Cancer	Clear cell		O
102	GYNC102	OVCA_29	D_15_01305_TS_CS		Ovarian Cancer	Clear cell		O
103	GYNC103	OVCA_30	D_15_01306_TS_CS		Ovarian Cancer	Clear cell		O
104	GYNC104	OVCA_5	D_15_01307_TS_CS		Ovarian Cancer	Serous		O
105	GYNC105	OVCA_6	D_15_01308_TS_CS		Ovarian Cancer	Serous		O
106	GYNC106	OVCA_7	D_15_01309_TS_CS		Ovarian Cancer	Other		O
107	GYNC107	OVCA_11	D_15_01310_TS_CS		Ovarian Cancer	Serous		O
108	GYNC108	OVCA_18	D_15_01311_TS_CS		Ovarian Cancer	Serous		O
109	GYNC109	OVCA_20	D_15_01312_TS_CS		Ovarian Cancer	Serous		O
110	GYNC110	OVCA_25	D_15_01313_TS_CS		Ovarian Cancer	Other		O
111	GYNC111	OC15_055T	D_15_02889_TS_CS		Ovarian Cancer	Serous		O
112	GYNC112	GYNCA_14	D_17_01374_DT_CS		Ovarian Cancer	Serous		O
113	GYNC113	GYNCA_15	D_17_01375_DT_CS		Ovarian Cancer	Serous		O
114	GYNC114	GYNCA_16	D_17_01376_DT_CS		Ovarian Cancer	Serous		O
115	GYNC115	GYNCA_18	D_17_01378_DT_CS		Ovarian Cancer	Serous		O
116	GYNC116	GYNCA_19	D_17_01379_DT_CS		Ovarian Cancer	Serous		O
117	GYNC117	GYNCA_20	D_17_01380_DT_CS		Ovarian Cancer	Serous		O
118	GYNC118	GYNCA_21	D_17_01381_DT_CS		Ovarian Cancer	Serous		O
119	GYNC119	GYNCA_22	D_17_01382_DT_CS		Ovarian Cancer	Serous		O
120	GYNC120	GYNCA_24	D_17_01384_DT_CS		Ovarian Cancer	Serous		O
121	GYNC121	GYNCA_26	D_17_01386_DT_CS		Ovarian Cancer	Clear cell		O
122	GYNC122	GYNCA_32	D_17_01392_DT_CS		Ovarian Cancer	Other		O
123	GYNC123	GYNCA_34_OVCA	D_17_02716_DE_CS		Ovarian Cancer	Clear cell		O
124	GYNC124	GYNCA_35_OVCA	D_17_02717_DE_CS		Ovarian Cancer	Other		O
125	GYNC125	GYNCA_36_OVCA	D_17_02718_DE_CS		Ovarian Cancer	Serous		O
126	GYNC126	GYNCA_38_OVCA	D_17_02720_DE_CS		Ovarian Cancer	Serous		O
127	GYNC127	GYNCA_40_OVCA	D_17_02721_DE_CS		Ovarian Cancer	Serous		O
128	GYNC128	GYNCA_41_OVCA	D_17_02722_DE_CS		Ovarian Cancer	Other		O
129	GYNC129	OV-97		OC16_089	Ovarian Cancer	Serous	O		O
130	GYNC130	OV-150		OC17_194	Ovarian Cancer	Serous	O		O
131	GYNC131	OV-154		OC17_204	Ovarian Cancer	Clear cell	O		O
132	GYNC132			OC18_252	Ovarian Cancer	Serous	O
133	GYNC133	IRCR_OC15_049T	D_15_01664_TS_CS	OC15_049	Uterine Sarcoma	Endometrial Stromal Sarcoma	O	O
134	GYNC134	GYNCA_9	D_16_03123_DT_CS	OC16_079	Uterine Sarcoma	Leiomyosarcoma	O	O	O
135	GYNC135	GYNCA_12	D_16_03126_DT_CS	OC16_098	Uterine Sarcoma	Endometrial Stromal Sarcoma	O	O	O
136	GYNC136	GYNCA_13	D_16_03127_DT_CS	OC16_103	Uterine Sarcoma	Endometrial Stromal Sarcoma	O	O	O
137	GYNC137	OC17_136	D_17_04997_DE_CS	OC17_136	Uterine Sarcoma	Leiomyosarcoma	O	O	O
138	GYNC138	Sarcoma 4		OC17_227	Uterine Sarcoma	Leiomyosarcoma	O
139	GYNC139			OC18_246	Uterine Sarcoma	Endometrial Stromal Sarcoma	O
