# Supplementary material for: Pharmacogenomic analysis of patient-derived tumor cells in gynecologic cancers
Source: Genome Biol. 2019 Nov 26;20:253. doi: 10.1186/s13059-019-1848-3 (PMC6880425; doi:10.1186/s13059-019-1848-3)
Supplement: Supplementary file 3 — Additional file 3: Table S2. A list of the 37 drugs used in drug sensitivity analysis. The drugs were described by the chemical and/or generic names, their respective targets and clinical phases. [file 13059_2019_1848_MOESM3_ESM.xlsx]

## Sheet: Sheet1
No.	Compound name	Generic name	Target	Clinical Phase
1	ABT-888	Veliparib	PARP	Phase 3
2	BIBW2992	Afatinib	EGFR	FDA Approved
3	AG013736	Axitinib	VEGFR1/2/3, PDGFRβ and c-Kit	FDA Approved
4	AZD2014		mTOR	Phase 2
5	AZD4547		FGFR1/2/3	Phase 2/3
6	AZD5363		Akt1/2/3	Phase 2
7	AZD6244	Selumetinib	MEK1	Phase 3
8	BKM120	Buparlisib	PI3K	Phase 2
9	bosutinib	Bosutinib	dual Src/Abl	FDA Approved
10	BYL719		PI3K	Phase 2
11	XL184	Cabozantinib	VEGFR2,c-Met, Ret, Kit, Flt-1/3/4, Tie2	FDA Approved
12	AZD2171	Cediranib	VEGFR, Flt	Phase 3
13	PF-02341066	Crizotinib	Met, ALK	FDA Approved
14		Dabrafenib	BRAFV600	FDA Approved
15	PF299804	Dacomitinib	EGFR	Phase 2
16	BMS-354825	Dasatinib	Bcr-Abl	FDA Approved
17	TKI-258	Dovitinib	Flt3, c-Kit, FGFR1/3, VEGFR1/2/3, PDGFR	Phase 4
18		Erlotinib	HER1/EGFR	FDA Approved
19	RAD001	Everolimus	mTOR	FDA Approved
20	XL880	Foretinib	HGFR and VEGFR, mostly for Met and KDR	Phase 2
21		Gefitinib	EGFR	FDA Approved
22		Ibrutinib	Btk,Bmx, CSK, FGR, BRK, HCK, less potent to EGFR, ErbB2, JAK3	FDA Approved
23	sti571	Imatinib	v-Abl, c-Kit and PDGFR	FDA Approved
24		Lapatinib	EGFR	FDA Approved
25	LDK378		ALK	Phase 3
26	LY2835219		CDK4/6	Phase 3
27	HKI-272	Neratinib	EGFR	FDA Approved
28	AMN-107	Nilotinib	Bcr-Abl	FDA Approved
29	AZD2281	Olaparib	PARP1/2	Phase 3
30	LBH589	Panobinostat	HDAC	Phase 3
31		Pazopanib	VEGFR1/2/3, PDGFR, FGFR, c-Kit	FDA Approved
32		Regorafenib	VEGFR1/2/3, PDGFRβ, Kit, RET and Raf-1	FDA Approved
33		Sunitinib	VEGFR2 and PDGFRβ	FDA Approved
34		Trametinib	MEK1/2	FDA Approved
35	ZD6474	Vandetanib	VEGFR2	FDA Approved
36		Vemurafenib	B-RafV600E	FDA Approved
37	ABT-199	GDC-0199	Bcl-2	Phase 3
