# Supplementary material for: Pharmacogenomic analysis of patient-derived tumor cells in gynecologic cancers
Source: Genome Biol. 2019 Nov 26;20:253. doi: 10.1186/s13059-019-1848-3 (PMC6880425; doi:10.1186/s13059-019-1848-3)
Supplement: Supplementary file 4 — Additional file 4: Table S3. Area under the curve (AUC) values of 37 drugs in 66 PDCs. NA represents the AUC value extracted from non-fitted dose response curve (DRC) that resulted in a non-convergent or ambiguous curve. [file 13059_2019_1848_MOESM4_ESM.xlsx]

## Sheet: Supplementary Table 2 Drug_resp
Sample_Id	Afatinib	Erlotinib	Dacomitinib	Gefitinib	Lapatinib	Neratinib	BKM120	BYL719	Everolimus	AZD2014	AZD5363	ABT-199	ABT-888	Axitinib	AZD4547	AZD6244	Cediranib	Crizotinib	Dasatinib	Dovitinib	Imatinib	LY2835219	Carbozantinib	Foretinib	Ibrutinib	Vemurafenib	Trametinib	LDK378	Nilotinib	Olaparib	Panobinostat	Pazopanib	Sunitinib	Dabrafenib	Regorafenib	bosutinib	Vandetanib
GYNC1	185.751	322.89	196.361	279.407	260.441	201.454	188.479	202.34	NA	139.463	257.924	238.232	360.015	302.493	299.057	353.821	219.515	193.367	166.077	217.69	NA	286.735	320.579	277.383	266.915	342.899	122.289	203.438	NA	316.596	73.3558	289.129	257.169	NA	302.809	207.762	219.126
GYNC2	100.71	231.796	101.792	142.831	155.625	69.904	188.378	190.071	NA	NA	NA	NA	267.779	194.821	210.105	151.1	271.244	NA	NA	214.57	NA	259.673	NA	310.862	157.296	345.473	75.9885	192.003	NA	342.107	56.853	360.682	409.772	NA	NA	249.109	274.169
GYNC3	199.305	287.227	NA	275.955	271.257	174.502	246.416	246.847	271.095	230.845	NA	271.236	NA	251	270.811	308.05	267.465	236.915	154.926	233.229	NA	196.232	279.998	224.229	237.255	NA	170.918	209.304	246.343	NA	127.008	321.461	268.842	287	NA	212.378	223.757
GYNC17	NA	NA	NA	NA	NA	245.999	NA	260.172	244.05	188.376	NA	NA	NA	243.745	254.684	NA	302.393	NA	NA	209.688	296.503	257.523	NA	213.612	333.795	NA	NA	260.287	236.86	NA	173.138	NA	310.221	NA	NA	264.436	339.643
GYNC4	222.799	293.647	254.689	292.296	257.205	231.075	241.81	243.043	NA	221.308	234.537	282.005	NA	263.272	282.711	NA	255.342	NA	295.102	254.322	298.849	NA	289.687	240.95	NA	323.06	214.875	201.464	NA	NA	232.414	263.459	259.751	NA	281.951	262.449	NA
GYNC18	230.197	314.127	247.941	289.93	NA	NA	NA	NA	213.243	197.726	299.215	NA	NA	285.928	266.034	321.493	NA	NA	206.255	247.025	329.879	NA	298.866	225.452	NA	NA	218.249	NA	279.44	NA	NA	318.165	NA	NA	NA	279.859	317.412
GYNC19	204.788	NA	177.812	232.953	218.509	139.714	269.087	301.154	256.59	228.253	213.06	320.768	326.727	273.741	252.454	258.166	335.411	302.093	NA	281.468	280.082	299.461	288.871	271.21	NA	261.888	200.745	256.585	277.316	NA	60.4309	347.09	345.208	NA	NA	271.472	259.162
GYNC20	269.401	NA	256.352	309.077	307.021	NA	249.897	243.139	NA	252.983	301.311	380.264	NA	292.861	244.558	NA	295.432	254.207	278.81	256.36	329.973	375.317	368.631	302.541	347.032	333.925	262.131	214.388	364.752	NA	232.083	325.991	327.756	NA	349.324	367.251	304.508
GYNC21	251.266	316.12	230.705	291.68	289.576	261.347	270.664	310.486	NA	204.701	275.983	325.267	352.631	273.298	298.371	NA	257.927	276.408	234.479	260.571	320.579	292.227	338.048	281.955	289.122	341.936	261.057	243.754	NA	291.646	120.788	296.184	301.828	337.836	296.657	271.502	286.314
GYNC22	NA	NA	140.359	NA	166.08	131.69	253.053	269.857	NA	163.807	196.528	320.093	NA	NA	NA	247.516	252.576	NA	NA	257.921	NA	NA	NA	NA	NA	NA	NA	264.239	322.002	NA	140.864	NA	355.311	NA	NA	NA	284.293
GYNC38	271.045	313.395	252.503	305.578	279.615	NA	243.493	234.432	238.164	168.411	252.037	311.229	NA	265.161	300.32	279.101	276.424	272.48	285.312	267.447	323.919	347.321	335.491	313.372	301.366	307.314	140.146	231.864	278.015	NA	83.4447	290.481	346.523	303.27	303.84	285.005	284.124
GYNC39	172.529	310.387	182.696	255.447	227.004	158.063	207.937	191.181	167.911	131.87	225.087	269.189	NA	264.594	260.802	157.615	251.483	255.293	185.562	266.845	NA	202.783	315.887	240.908	206.687	336.464	56.0711	190.202	285.611	318.273	77.942	288.878	285.402	362.54	307.019	249.594	233.092
GYNC23	150.114	221.924	NA	233.879	258.597	136.203	237.371	266.469	120.115	90.2769	164.697	249.877	308.4	280.166	337.431	205.807	317.494	NA	199.576	270.966	308.433	248.179	341.774	264.053	248.244	303.506	132.366	205.551	232.836	301.168	115.808	286.523	344.034	NA	300.864	287.382	256.005
GYNC24	186.705	301.647	NA	282.83	235.317	175.755	239.059	211.571	203.995	155.099	234.086	NA	NA	NA	311.971	NA	286.214	251.965	NA	244.247	311.062	211.702	NA	221.16	222.97	288.736	167.631	NA	240.062	NA	116.805	297.917	NA	244.32	248.165	269.991	NA
GYNC25	122.909	204.929	NA	194.097	187.213	160.823	208.508	228.735	92.293	90.3126	193.67	NA	NA	223.151	253.32	132.635	196.13	247.303	75.046	204.872	262.233	307.053	310.267	247.935	158.722	NA	NA	241.445	NA	NA	138.991	NA	NA	NA	309.5	195.903	199.35
GYNC26	164.997	284.616	NA	286.3	261.924	182.264	214.679	254.874	203.499	154.272	287.75	NA	NA	246.789	319.271	NA	237.93	258.648	237.279	246.494	289.592	301.404	301.659	231.804	216.555	NA	NA	264.692	NA	NA	104.684	NA	NA	328.681	NA	290.443	NA
GYNC40	NA	NA	243.155	312.969	293.703	250.372	260.769	241.566	NA	220.015	NA	403.115	NA	204.983	149.533	272.656	203.414	276.924	189.244	191.544	334.657	258.948	293.482	252.364	328.401	NA	NA	259.162	390.571	NA	129.952	266.964	266.532	321.903	234.433	312.315	290.937
GYNC41	117.19	183.415	117.985	176.241	166.799	158.17	197.384	215.92	223.846	133.664	189.619	311.188	NA	216.463	299.031	186.386	263.955	272.958	294.85	NA	301.238	265.873	NA	268.421	NA	NA	NA	247.581	360.843	357.904	199.009	333.928	363.829	369.252	329.691	308.104	227.539
GYNC42	193.815	308.191	208.82	320.935	254.169	172.39	155.405	255.348	NA	146.266	188.694	458.362	NA	344.595	313.857	276.463	289.361	280.742	338.509	331.43	NA	222.913	NA	NA	NA	NA	65.3844	233.184	272.972	NA	119.032	345.062	373.429	NA	NA	NA	NA
GYNC43	216.4	285.459	210.488	NA	NA	187.375	NA	NA	249.711	NA	NA	NA	NA	NA	247.232	292.453	240.357	258.991	203.363	244.133	NA	242.278	290.432	175.339	222.577	NA	NA	214.713	267.145	NA	80.4922	311.139	258.855	NA	311.247	255.775	247.694
GYNC44	138.01	144.135	100.483	168.061	168.944	125.763	188.897	230.374	NA	147.228	267.296	265.131	243.184	242.758	240.894	125.936	267.409	273.239	156.873	222.694	242.09	247.729	NA	216.396	158.422	249.736	76.9277	235.841	226.4	NA	99.4061	323.782	327.572	288.772	224.65	231.428	174.712
GYNC45	219.275	188.118	186.343	269.355	230.231	250.194	204.332	216.763	203.187	133.884	219.739	284.615	NA	243.929	291.709	186.575	289.181	276.4	337.742	247.608	307.768	334.672	NA	235.891	NA	279.627	39.0685	249.143	275.899	329.345	126.399	NA	307.588	NA	294.052	296.734	265.763
GYNC46	NA	184.788	122.934	191.895	198.376	130.812	203.931	236.357	246.981	248.075	NA	247.611	NA	273.623	283.845	243.004	226.129	250.399	211.365	184.532	281.212	212.699	NA	216.098	189.739	246.318	61.2578	242.302	226.709	283.544	119.875	260.429	263.414	NA	253.352	246.913	291.811
GYNC47	NA	174.955	198.319	257.406	221.952	195.765	233.853	251.13	240.291	189.711	246.685	279.974	NA	280.793	265.971	NA	289.681	285.147	274.212	207.69	273.067	246.97	281.554	226.659	238.409	293.587	NA	241.628	275.668	NA	183.625	261.656	NA	NA	238.697	273.791	270.255
GYNC48	106.286	180.134	98.1741	135.594	212.5	132.619	204.514	240.485	199.466	163.106	317.616	238.507	247.941	234.149	215.924	193.017	202.097	259.817	123.788	151.18	259.684	174.28	260.484	197.915	160.267	265.109	105.632	180.669	236.251	285.922	55.5685	244.809	250.028	249.257	250.792	223.117	246.174
GYNC49	105.012	157.048	100.615	137.417	190.775	141.419	216.208	258.077	197.143	181.101	277.339	234.61	NA	260.056	265.974	157.389	236.844	258.224	159.381	190.688	283.037	235.914	265.279	213.431	159.78	256.379	78.9553	207.643	284.08	NA	92.5241	304.366	292.161	NA	NA	241.161	209.716
GYNC50	168.818	184.824	164.076	216.58	207.343	144.979	191.757	208.355	189.597	148.928	216.406	261.941	NA	274.403	182.204	276.937	202.285	217.503	265.919	146.636	331.755	199.613	286.09	206.998	217.843	223.682	174.84	148.744	268.641	304.297	139.613	258.139	237.214	NA	NA	305.661	250.536
GYNC51	86.5662	154.926	90.5843	157.1	130.056	62.0406	153.678	168.067	NA	78.0523	201.256	214.836	NA	221.701	254.069	186.86	NA	218.681	210.267	260.023	274.975	173.759	262.379	NA	NA	237.05	NA	205.944	217.114	NA	96.6072	NA	NA	NA	285.965	224.189	211.549
GYNC52	210.762	244.777	191.446	NA	268.669	175.772	252.386	249.712	298.507	238.226	NA	249.891	NA	228.487	194.692	NA	197.548	215.98	101.933	241.613	292.865	282.494	256.671	217.478	289.55	244.319	150.747	205.553	251.715	NA	115.238	273.168	301.818	NA	277.946	285.637	253.739
GYNC53	200.883	324.737	222.519	305.646	315.424	134.921	216.187	265.988	158.263	127.981	NA	289.052	NA	269.176	NA	218.608	250.275	236.931	235.879	209.68	288.812	300.502	NA	250.667	196.024	NA	NA	233.223	241.124	NA	33.0396	269.783	243.358	285.831	207.778	196.897	204.917
GYNC129	228.861	309.3	NA	289.971	289.807	219.683	239.147	255.252	NA	257.543	NA	NA	NA	236.093	204.861	326.696	249.21	333.952	180.329	230.562	NA	251.159	300.325	233.421	271.582	NA	163.209	249.038	NA	NA	129.068	NA	282.313	NA	250.299	304.118	261.225
GYNC54	247.643	373.606	247.015	342.124	340.037	199.538	269.963	327.211	300.443	244.235	NA	333.459	NA	291.512	358.912	NA	251.066	283.236	256.279	234.213	340.719	234.074	NA	299.575	302.68	314.536	282.575	229.146	240.322	242.123	89.0152	309.204	292.777	NA	309.194	240.233	281.93
GYNC55	229.66	342.689	262.408	314.268	293.344	194.483	270.042	273.306	NA	217.585	312.835	NA	352.865	302.039	307.079	379.669	257.658	271.466	246.408	200.57	308.701	275.755	330.96	277.056	287.068	NA	NA	229.951	NA	296.943	112.76	232.162	270.293	NA	307.34	255.245	266.187
GYNC56	109.113	223.5	90.653	154.545	171.376	82.0294	237.616	229.526	269.299	190.512	261.528	360.841	264.281	274.308	234.476	270.348	238.558	274.865	271.443	264.076	330.639	299.843	NA	NA	176.247	290.172	109.793	284.223	303.814	323.485	79.2424	321.74	282.586	NA	338.621	233.555	231.553
GYNC58	86.7376	207.054	84.352	179.634	193.817	103.022	190.188	205.525	NA	112.743	222.758	274.801	306.272	227.793	247.206	194.54	236.854	257.094	160.249	205.991	301.504	232.458	279.264	260.744	194.267	291.371	81.4736	223.012	330.985	284.496	96.7154	222.08	271.15	220.709	264.122	235.979	199.313
GYNC59	91.9503	205.236	95.0986	151.551	151.678	70.9446	191.831	196.501	214.933	153.681	253.837	289.954	282.597	252.517	235.408	231.635	237.739	237.676	251.065	191.208	293.468	245.847	324.119	272.19	164.87	297.21	163.049	194.755	264.625	312.499	99.1244	273.261	251.797	370.516	296.355	237.726	226.82
GYNC60	246.514	312.401	NA	NA	NA	NA	228.888	NA	NA	159.822	221.386	NA	358.375	265.728	291.236	313.056	284.541	272.034	372.548	279.75	307.469	266.239	330.174	307.801	284.576	321.643	192.678	259.185	223.968	303.476	129.164	289.18	316.067	303.537	288.892	289.372	302.36
GYNC61	113.413	240.552	104.523	176.534	148.487	115.013	243.273	198.162	362.972	250.986	NA	230.753	258.964	303.328	NA	194.943	277.051	377.154	NA	220.921	NA	286.4	NA	398.637	247.556	356	NA	231.777	NA	NA	98.4353	NA	347.756	NA	NA	245.756	237.488
GYNC62	191.077	NA	202.835	275.811	226.744	NA	254.572	254.358	NA	190.913	217.295	NA	331.542	263.904	310.283	282.211	259.463	296.867	228	235.316	NA	293.629	282.998	245.887	NA	280.637	205.551	227.062	330.52	278.794	140.801	234.398	NA	295.157	254.741	248.972	268.395
GYNC63	204.221	260.897	195.19	247.392	233.339	207.756	290.047	319.292	228.454	197.766	317.956	292.647	NA	248.343	286.229	304.776	246.989	260.449	255.104	228.05	289.103	280.879	314.085	289.878	262.906	293.096	256.666	259.609	257.737	310.082	152.11	283.912	299.589	327.771	265.508	247.983	262.657
GYNC64	255.505	309.988	236.352	297.875	298.771	223.301	239.857	247.539	294.894	237.554	302.804	348.188	NA	246.948	272.913	NA	264.02	268.939	256.391	251.38	347.361	278.222	311.401	260.693	310.392	328.307	NA	205.676	NA	337.004	175.691	277.777	263.447	NA	272.48	286.266	247.342
GYNC65	209.54	308.757	207.659	310.657	296.659	NA	323.031	346.134	305.758	250.331	NA	288.315	NA	293.434	346.457	221.134	241.544	313.406	349.639	246.105	336.835	330.816	357.928	313.604	272.013	323.996	96.7804	225.04	304.756	282.927	62.8525	303.741	340.67	412.417	258.438	284.153	290.761
GYNC66	192.058	NA	179.459	257.351	270.37	194.466	290.513	NA	391.099	296.244	350.181	NA	NA	NA	NA	NA	NA	NA	NA	NA	NA	NA	NA	NA	NA	NA	NA	NA	NA	NA	NA	NA	NA	NA	NA	NA	NA
GYNC67	279.342	287.281	253.343	292.726	248.99	196.448	199.915	198.17	169.433	124.196	160.398	306.069	NA	260.866	284.322	329.453	253.476	244.404	NA	240.092	298.496	240.748	313.78	280.921	288.597	308.098	197.667	206.946	251.657	302.575	130.248	243.09	322.705	NA	342.252	298.229	302.56
GYNC68	216.892	NA	247.425	NA	NA	184.084	284.455	NA	NA	224.705	NA	219.384	NA	NA	NA	NA	250.965	210.697	NA	220.172	238.11	249.444	292.664	261.629	NA	NA	NA	174.407	286.081	NA	77.6452	NA	242.005	NA	NA	194.633	NA
GYNC69	150.834	257.062	175.169	229.409	246.248	155.212	245.613	257.439	236.493	196.937	262	315.414	NA	254.019	305.744	273.118	230.258	257.773	286.952	223.447	271.248	234.419	311.91	234.04	228.533	290.317	201.661	212.713	234.433	NA	138.547	286.032	257.252	352.393	292.985	263.782	274.587
GYNC70	274.289	344.713	264.733	401.612	342.134	249.577	331.384	NA	NA	NA	269.971	NA	NA	353.097	318.015	NA	244.023	222.847	NA	NA	325.349	268.201	NA	NA	NA	NA	NA	NA	255.998	NA	NA	NA	NA	NA	NA	189.419	NA
GYNC71	116.878	248.04	NA	218.76	191.234	107.016	202.752	225.386	NA	166.405	NA	241.141	265.601	NA	285.387	215.01	210.935	260.543	152.518	211.895	265.676	300.969	331.991	259.054	155.343	NA	128.466	168.953	NA	NA	100.558	NA	249.551	NA	238.048	163.474	181.612
GYNC130	224.45	289.162	211.768	259.078	245.612	276.873	217.007	230.538	187.122	152.973	200.104	300.269	NA	226.84	283.676	190.334	205.654	228.156	307.507	234.089	275.052	274.469	268.283	230.582	238.328	289.908	NA	234.832	270.798	294.646	106.649	NA	NA	347.963	287.789	263.205	237.412
GYNC73	125.342	211.283	NA	184.967	165.116	NA	186.01	NA	NA	129.99	NA	236.926	NA	209.284	174.706	264.978	NA	NA	161.886	264.865	336.793	310.074	284.485	254.293	183.781	206.1	NA	NA	NA	NA	NA	303.466	292.525	NA	248.483	281.838	NA
GYNC131	138.91	243.081	NA	228.634	NA	NA	NA	NA	NA	98.2825	163.327	297.369	NA	233.181	275.557	206.708	NA	NA	NA	317.29	NA	313.499	305.538	193.947	185.935	NA	NA	177.06	NA	348.469	NA	343.849	314.891	NA	NA	236.247	201.254
GYNC74	174.36	314.37	NA	287.477	245.566	NA	244.863	NA	263.227	211.606	315.43	NA	NA	289.723	251.059	NA	270.418	191.881	231.795	257.99	NA	NA	290.348	262.663	225.488	NA	NA	NA	NA	NA	NA	288.93	316.052	307.358	282.701	285.697	NA
GYNC75	178.339	320.294	NA	310.651	214.483	NA	NA	NA	161.781	116.95	NA	267.065	NA	251.052	NA	NA	247.336	248.537	NA	255.126	233.838	NA	NA	301.104	281.122	395.708	362.365	NA	305.606	NA	NA	317.401	339.208	NA	403.86	384.822	311.797
GYNC76	NA	NA	NA	NA	NA	NA	NA	NA	216.675	NA	NA	NA	NA	203.487	NA	NA	NA	NA	NA	NA	NA	NA	NA	223.002	NA	NA	NA	NA	NA	NA	336.328	NA	NA	NA	NA	216.153	NA
GYNC77	181.476	234.595	212.951	236.752	233.186	169.407	NA	254.409	226.714	169.684	183.16	305.584	NA	269.112	287.306	NA	247.424	261.102	286.121	207.167	271.616	257.68	NA	203.214	NA	321.23	NA	NA	317.697	NA	NA	266.507	264.296	NA	302.2	231.086	NA
GYNC78	204.365	304.274	209.077	317.651	NA	230.679	NA	271.497	NA	238.73	NA	276.862	NA	246.346	314.568	NA	NA	NA	248.575	210.414	NA	NA	NA	276.21	NA	NA	NA	NA	280.267	NA	NA	291.9	297.337	NA	362.672	227.94	350.266
GYNC132	249.907	297.182	NA	299.231	NA	242.155	NA	293.843	325.429	257.663	NA	282.099	NA	282.269	315.006	307.239	294.636	307.435	237.329	194.27	253.466	NA	NA	288.748	291.701	337.535	NA	NA	NA	NA	NA	308.044	289.067	NA	NA	223.746	304.902
GYNC79	189.69	267.162	172.799	256.647	NA	NA	NA	NA	NA	243.115	271.696	277.048	NA	NA	378.588	NA	NA	305.878	248.17	207.697	NA	NA	NA	238.445	NA	382.967	284.327	NA	NA	NA	NA	297.811	258.455	NA	303.739	253.363	NA
GYNC80	273.239	321.43	237.921	375.942	247.223	NA	242.199	261.172	NA	NA	NA	NA	NA	NA	331.671	NA	261.004	283.267	215.58	193.903	NA	NA	NA	245.191	NA	355.85	NA	NA	NA	NA	NA	NA	NA	NA	NA	NA	NA
GYNC133	NA	NA	176.155	268.191	NA	224.7	NA	270.264	427.172	NA	NA	218.099	NA	284.788	303.525	376.5	NA	247.358	NA	196.799	272.556	NA	294.375	227.384	286.969	261.787	128.922	NA	NA	NA	161.872	NA	330.186	NA	370.413	239.14	266.975
GYNC134	248.949	278.026	222.334	305.915	255.065	228.296	238.661	260.867	233.34	217.967	258.827	200.938	NA	241.157	248.833	NA	262.359	246.166	243.875	249.796	287.928	253.942	306.486	238.907	286.842	269.936	NA	208.309	240.1	NA	118.224	286.241	285.406	NA	303.368	283.108	280.394
GYNC135	265.782	324.621	239.833	298.803	296.318	225.024	249.354	238.741	NA	253.757	314.216	341.443	341.461	252.368	205.145	362.593	267.821	259.219	218.035	246.433	344.12	249.518	325.516	256.084	296.419	313.279	194.862	188.053	252.767	321.998	105.458	291.055	239.278	NA	256.346	276.951	263.43
GYNC136	NA	367.621	216.8	329.046	338.978	272.995	190.826	218.158	186.189	141.021	245.389	162.744	NA	295.313	290.532	196.002	248.969	304.146	190.737	261.423	359.183	318.581	324.178	254.988	273.154	NA	NA	204.865	192.216	NA	84.7271	230.72	273.62	NA	271.026	203.966	252.197
GYNC137	293.468	NA	263.71	314.456	335.499	263.636	310.594	312.248	359.606	274.826	302.689	268.474	NA	NA	287.922	NA	291.651	299.847	293.227	257.852	336.483	346.343	394.812	287.802	344.327	359.932	NA	216.605	285.589	NA	128.414	324.52	249.573	NA	368.052	243.143	219.647
GYNC138	213.945	242.729	175.397	253.614	NA	NA	NA	243.938	212.422	166.461	NA	268.263	NA	NA	209.102	NA	NA	197.437	235.758	251.396	216.241	150.977	NA	217.689	NA	NA	NA	NA	225.926	NA	NA	249.03	210.169	NA	235.379	202.753	NA
GYNC139	224.364	294.299	210.01	NA	NA	NA	176.716	NA	NA	106.137	115.556	254.766	299.447	208.046	75.3992	271.421	199.343	216.535	NA	164.508	291.709	141.859	278.451	161.462	312.21	334.144	NA	231.588	251.336	217.418	NA	261.861	288.303	NA	272.053	251.69	NA
