# Supplementary material for: Pharmacogenomic analysis of patient-derived tumor cells in gynecologic cancers
Source: Genome Biol. 2019 Nov 26;20:253. doi: 10.1186/s13059-019-1848-3 (PMC6880425; doi:10.1186/s13059-019-1848-3)
Supplement: Supplementary file 5 — Additional file 5: Table S4. Tumor type-specific drug associations identified using 37-drug library. Wilcoxon rank sum test was applied to determine the relative differences of drug sensitivity between certain tumor type and all the other cancers. [file 13059_2019_1848_MOESM5_ESM.xlsx]

## Sheet: Lineage_specific_drug_final_201
Lineage_type	Drug_id	FoldChange	FoldChangelog2	P-value
Uterine Sarcoma	Neratinib	1.40509	0.490663	0.000380546
Uterine Sarcoma	Ibrutinib	1.25995	0.333368	0.000438833
Endometrial Cancer	Dovitinib	1.12113	0.164949	0.00316547
Endometrial Cancer	Sunitinib	1.1444	0.194588	0.00424712
Cervical Cancer	Vemurafenib	1.12444	0.169203	0.00661792
Uterine Sarcoma	Afatinib	1.33733	0.419353	0.00691487
Uterine Sarcoma	Gefitinib	1.16049	0.214737	0.0164582
Ovarian Cancer	Ibrutinib	-1.16759	-0.223529	0.0224284
Endometrial Cancer	Everolimus	-1.36587	-0.449819	0.0263731
Uterine Sarcoma	Lapatinib	1.30257	0.381365	0.0286234
Ovarian Cancer	Erlotinib	-1.12574	-0.170872	0.02917
Ovarian Cancer	Dacomitinib	-1.17655	-0.234561	0.0359165
Ovarian Cancer	Carbozantinib	-1.06375	-0.0891555	0.0378373
Endometrial Cancer	Carbozantinib	1.07953	0.110399	0.0393954
Uterine Sarcoma	Nilotinib	-1.14138	-0.190782	0.0441578
Uterine Sarcoma	Dacomitinib	1.15478	0.20762	0.0746528
Ovarian Cancer	Lapatinib	-1.1145	-0.156398	0.0841756
Ovarian Cancer	Afatinib	-1.14268	-0.192425	0.090298
Uterine Sarcoma	ABT-199	-1.18208	-0.241323	0.0912796
Ovarian Cancer	Neratinib	-1.15728	-0.210734	0.101488
Ovarian Cancer	Gefitinib	-1.0982	-0.135141	0.103668
Endometrial Cancer	ABT-199	1.11526	0.157378	0.103933
Uterine Sarcoma	Sunitinib	-1.10793	-0.14786	0.105466
Endometrial Cancer	Pazopanib	1.06149	0.0860951	0.107689
Ovarian Cancer	ABT-888	-1.10712	-0.146811	0.111571
Ovarian Cancer	Vemurafenib	-1.06499	-0.0908423	0.117102
Endometrial Cancer	ABT-888	1.10267	0.141007	0.126027
Endometrial Cancer	LDK378	1.06997	0.0975686	0.14505
Uterine Sarcoma	LDK378	-1.06456	-0.0902525	0.14627
Uterine Sarcoma	Erlotinib	1.14605	0.196669	0.148338
Endometrial Cancer	AZD6244	-1.19809	-0.260733	0.150477
Endometrial Cancer	Cediranib	1.08229	0.114093	0.15397
Endometrial Cancer	AZD4547	1.0763	0.106082	0.158721
Endometrial Cancer	bosutinib	1.09352	0.128978	0.164766
Endometrial Cancer	LY2835219	1.11587	0.158173	0.173249
Ovarian Cancer	Dovitinib	-1.05138	-0.0722854	0.174467
Ovarian Cancer	Cediranib	-1.05105	-0.0718319	0.176488
Ovarian Cancer	Imatinib	-1.0441	-0.0622666	0.189043
Cervical Cancer	Erlotinib	1.09744	0.13414	0.199211
Uterine Sarcoma	AZD4547	-1.18523	-0.245173	0.207249
Ovarian Cancer	AZD4547	1.07231	0.100721	0.207627
Cervical Cancer	Olaparib	1.09324	0.128608	0.221407
Cervical Cancer	BYL719	-1.0886	-0.122478	0.221908
Endometrial Cancer	AZD2014	-1.14456	-0.194789	0.222676
Ovarian Cancer	Dasatinib	1.10021	0.137773	0.22696
Cervical Cancer	Pazopanib	1.08139	0.112883	0.232328
Ovarian Cancer	Vandetanib	-1.05165	-0.0726512	0.239853
Endometrial Cancer	Regorafenib	1.0553	0.0776587	0.249974
Endometrial Cancer	Foretinib	1.05744	0.0805717	0.251538
Cervical Cancer	ABT-199	-1.07861	-0.109167	0.253523
Cervical Cancer	Crizotinib	-1.2226	-0.289958	0.259886
Uterine Sarcoma	Pazopanib	-1.06488	-0.0906857	0.265391
Uterine Sarcoma	Foretinib	-1.08095	-0.112297	0.267856
Uterine Sarcoma	AZD6244	1.2334	0.302647	0.271316
Uterine Sarcoma	bosutinib	-1.06183	-0.0865497	0.283761
Cervical Cancer	Nilotinib	-1.0706	-0.0984146	0.29888
Uterine Sarcoma	Everolimus	1.22002	0.286908	0.339124
Uterine Sarcoma	Carbozantinib	1.0577	0.0809269	0.348322
Endometrial Cancer	BKM120	1.03935	0.0556845	0.354915
Ovarian Cancer	Crizotinib	1.03458	0.0490435	0.360188
Endometrial Cancer	Nilotinib	1.06509	0.09098	0.372828
Cervical Cancer	BKM120	-1.0785	-0.109023	0.378916
Cervical Cancer	Imatinib	1.0408	0.0576957	0.383743
Endometrial Cancer	Dacomitinib	1.10075	0.138487	0.394566
Cervical Cancer	Carbozantinib	-1.0308	-0.0437595	0.398228
Ovarian Cancer	Pazopanib	-1.02817	-0.0400743	0.403538
Cervical Cancer	AZD5363	1.0828	0.114769	0.404194
Cervical Cancer	bosutinib	-1.04632	-0.0653228	0.417068
Endometrial Cancer	AZD5363	-1.05889	-0.0825516	0.424386
Uterine Sarcoma	BYL719	1.04841	0.0682085	0.43449
Endometrial Cancer	Neratinib	-1.08126	-0.112719	0.442628
Cervical Cancer	Dasatinib	-1.13683	-0.185021	0.449302
Ovarian Cancer	Regorafenib	-1.03315	-0.0470459	0.452246
Endometrial Cancer	Imatinib	1.02494	0.0355427	0.470489
Cervical Cancer	AZD6244	1.15105	0.202954	0.475581
Cervical Cancer	LDK378	-1.04577	-0.0645673	0.479475
Endometrial Cancer	Axitinib	1.02542	0.0362151	0.480302
Endometrial Cancer	Vemurafenib	1.03217	0.0456743	0.480343
Endometrial Cancer	Erlotinib	1.05397	0.0758295	0.481862
Cervical Cancer	Vandetanib	1.07359	0.102441	0.486541
Endometrial Cancer	Dasatinib	-1.09649	-0.132894	0.491646
Cervical Cancer	AZD2014	1.0704	0.0981525	0.492969
Cervical Cancer	Cediranib	1.04081	0.0577023	0.497388
Cervical Cancer	Dabrafenib	-1.10572	-0.144982	0.5
Ovarian Cancer	Everolimus	1.07013	0.0977918	0.519779
Ovarian Cancer	AZD6244	-1.06135	-0.0858999	0.523397
Uterine Sarcoma	ABT-888	1.06177	0.0864679	0.530595
Cervical Cancer	LY2835219	-1.05344	-0.0751053	0.548946
Uterine Sarcoma	Crizotinib	-1.03774	-0.053449	0.561651
Uterine Sarcoma	LY2835219	-1.0872	-0.120614	0.567205
Ovarian Cancer	Sunitinib	-1.02452	-0.0349425	0.571006
Ovarian Cancer	bosutinib	-1.02255	-0.0321722	0.588498
Endometrial Cancer	Gefitinib	1.03377	0.0479099	0.593933
Uterine Sarcoma	Olaparib	-1.13622	-0.184247	0.609653
Endometrial Cancer	Crizotinib	1.01575	0.0225473	0.628938
Endometrial Cancer	Trametinib	1.09766	0.134426	0.633344
Endometrial Cancer	Vandetanib	1.02552	0.0363549	0.638152
Ovarian Cancer	LDK378	-1.01704	-0.024374	0.640621
Endometrial Cancer	Afatinib	1.04641	0.0654423	0.661724
Uterine Sarcoma	Regorafenib	1.03257	0.0462455	0.671473
Cervical Cancer	AZD4547	-1.02272	-0.0324179	0.688457
Endometrial Cancer	BYL719	1.02186	0.0312	0.688568
Ovarian Cancer	Trametinib	-1.05976	-0.0837321	0.703263
Cervical Cancer	Dovitinib	-1.01509	-0.0216053	0.706442
Uterine Sarcoma	AZD2014	1.05843	0.0819252	0.716507
Cervical Cancer	Panobinostat	1.10542	0.144598	0.720254
Ovarian Cancer	BKM120	-1.01582	-0.0226483	0.728321
Ovarian Cancer	Axitinib	1.01182	0.0169553	0.73512
Ovarian Cancer	LY2835219	-1.01752	-0.0250563	0.770607
Uterine Sarcoma	Vemurafenib	1.02017	0.0288146	0.772174
Cervical Cancer	Dacomitinib	1.05824	0.0816723	0.778887
Cervical Cancer	Sunitinib	1.02974	0.0422826	0.780439
Cervical Cancer	Regorafenib	1.01342	0.0192378	0.782371
Uterine Sarcoma	Dasatinib	1.02309	0.0329366	0.791518
Ovarian Cancer	Dabrafenib	1.01775	0.0253861	0.791587
Uterine Sarcoma	Imatinib	1.0162	0.02318	0.810928
Ovarian Cancer	AZD5363	1.0151	0.0216274	0.821437
Ovarian Cancer	AZD2014	1.01766	0.0252525	0.823294
Ovarian Cancer	Panobinostat	-1.02638	-0.0375587	0.824752
Cervical Cancer	Everolimus	1.01801	0.0257517	0.842223
Cervical Cancer	Foretinib	-1.01318	-0.0188923	0.847222
Uterine Sarcoma	Axitinib	-1.01287	-0.0184528	0.848175
Cervical Cancer	ABT-888	1.03704	0.0524699	0.848878
Ovarian Cancer	Olaparib	1.01011	0.0145189	0.858673
Endometrial Cancer	Lapatinib	1.01251	0.0179332	0.858903
Cervical Cancer	Afatinib	-1.02382	-0.0339594	0.862223
Ovarian Cancer	Foretinib	1.00702	0.0100975	0.862979
Cervical Cancer	Axitinib	-1.01074	-0.0154129	0.868568
Cervical Cancer	Lapatinib	-1.02069	-0.0295468	0.871562
Cervical Cancer	Neratinib	1.02986	0.0424512	0.875247
Endometrial Cancer	Ibrutinib	1.01471	0.0210698	0.879461
Endometrial Cancer	Panobinostat	-1.02019	-0.0288392	0.889633
Uterine Sarcoma	Vandetanib	-1.00563	-0.00809495	0.90666
Uterine Sarcoma	Panobinostat	-1.01283	-0.0183924	0.920981
Cervical Cancer	Gefitinib	-1.01001	-0.0143696	0.934795
Cervical Cancer	Ibrutinib	1.01326	0.0190024	0.935833
Ovarian Cancer	BYL719	-1.00312	-0.00449387	0.939586
Ovarian Cancer	ABT-199	1.00422	0.00607082	0.943315
Uterine Sarcoma	AZD5363	1.01036	0.0148661	0.94729
Uterine Sarcoma	BKM120	1.0059	0.00848153	0.957668
Cervical Cancer	Trametinib	-1.00977	-0.014032	0.961005
Ovarian Cancer	Nilotinib	1.00176	0.00253245	0.972939
Endometrial Cancer	Dabrafenib	-1.00209	-0.00301475	0.978648
Endometrial Cancer	Olaparib	1.0007	0.00100547	0.984529
Uterine Sarcoma	Cediranib	1.00101	0.00146269	0.987763
Uterine Sarcoma	Dovitinib	1.00026	0.000374945	0.996841
Uterine Sarcoma	Trametinib	1.00051	0.000728475	0.998458
