# Supplementary material for: Pharmacogenomic analysis of patient-derived tumor cells in gynecologic cancers
Source: Genome Biol. 2019 Nov 26;20:253. doi: 10.1186/s13059-019-1848-3 (PMC6880425; doi:10.1186/s13059-019-1848-3)
Supplement: Supplementary file 6 — Additional file 6: Table S5. The genomic profile of gynecologic tumor samples which was identified using CancerSCANTM sequencing and analysis protocol. [file 13059_2019_1848_MOESM6_ESM.xlsx]

## Sheet: OC_mutation_landscape
Sample_id	gene_sym	mutation_type
GYNC41	ARID1A	WT
GYNC41	BRCA1	WT
GYNC41	BRCA2	SNV
GYNC41	CDK12	WT
GYNC41	FGFR3	SNV
GYNC41	FLT3	WT
GYNC41	KRAS	WT
GYNC41	NF1	WT
GYNC41	PIK3CA	WT
GYNC41	PTEN	WT
GYNC41	RB1	WT
GYNC41	TP53	WT
GYNC42	ARID1A	WT
GYNC42	BRCA1	WT
GYNC42	BRCA2	WT
GYNC42	CDK12	WT
GYNC42	FGFR3	WT
GYNC42	FLT3	WT
GYNC42	KRAS	SNV
GYNC42	NF1	WT
GYNC42	PIK3CA	SNV
GYNC42	PTEN	WT
GYNC42	RB1	WT
GYNC42	TP53	WT
GYNC43	ARID1A	WT
GYNC43	BRCA1	WT
GYNC43	BRCA2	WT
GYNC43	CDK12	WT
GYNC43	FGFR3	SNV
GYNC43	FLT3	WT
GYNC43	KRAS	WT
GYNC43	NF1	WT
GYNC43	PIK3CA	WT
GYNC43	PTEN	WT
GYNC43	RB1	WT
GYNC43	TP53	SNV
GYNC44	ARID1A	Nonsense
GYNC44	BRCA1	WT
GYNC44	BRCA2	WT
GYNC44	CDK12	WT
GYNC44	FGFR3	WT
GYNC44	FLT3	WT
GYNC44	KRAS	WT
GYNC44	NF1	WT
GYNC44	PIK3CA	SNV
GYNC44	PTEN	WT
GYNC44	RB1	WT
GYNC44	TP53	WT
GYNC45	ARID1A	Frameshift indel
GYNC45	BRCA1	WT
GYNC45	BRCA2	WT
GYNC45	CDK12	WT
GYNC45	FGFR3	WT
GYNC45	FLT3	WT
GYNC45	KRAS	SNV
GYNC45	NF1	WT
GYNC45	PIK3CA	SNV
GYNC45	PTEN	WT
GYNC45	RB1	WT
GYNC45	TP53	WT
GYNC46	ARID1A	WT
GYNC46	BRCA1	In-frame indel
GYNC46	BRCA2	WT
GYNC46	CDK12	WT
GYNC46	FGFR3	SNV
GYNC46	FLT3	SNV
GYNC46	KRAS	WT
GYNC46	NF1	SNV
GYNC46	PIK3CA	WT
GYNC46	PTEN	WT
GYNC46	RB1	WT
GYNC46	TP53	Frameshift indel
GYNC47	ARID1A	WT
GYNC47	BRCA1	WT
GYNC47	BRCA2	SNV
GYNC47	CDK12	WT
GYNC47	FGFR3	WT
GYNC47	FLT3	WT
GYNC47	KRAS	WT
GYNC47	NF1	WT
GYNC47	PIK3CA	WT
GYNC47	PTEN	WT
GYNC47	RB1	WT
GYNC47	TP53	SNV
GYNC48	ARID1A	WT
GYNC48	BRCA1	WT
GYNC48	BRCA2	Nonsense
GYNC48	CDK12	WT
GYNC48	FGFR3	SNV
GYNC48	FLT3	WT
GYNC48	KRAS	WT
GYNC48	NF1	WT
GYNC48	PIK3CA	WT
GYNC48	PTEN	WT
GYNC48	RB1	WT
GYNC48	TP53	SNV
GYNC49	ARID1A	WT
GYNC49	BRCA1	WT
GYNC49	BRCA2	SNV
GYNC49	CDK12	WT
GYNC49	FGFR3	WT
GYNC49	FLT3	WT
GYNC49	KRAS	WT
GYNC49	NF1	WT
GYNC49	PIK3CA	WT
GYNC49	PTEN	WT
GYNC49	RB1	WT
GYNC49	TP53	Frameshift indel
GYNC50	ARID1A	SNV
GYNC50	BRCA1	WT
GYNC50	BRCA2	WT
GYNC50	CDK12	WT
GYNC50	FGFR3	WT
GYNC50	FLT3	WT
GYNC50	KRAS	WT
GYNC50	NF1	WT
GYNC50	PIK3CA	WT
GYNC50	PTEN	WT
GYNC50	RB1	WT
GYNC50	TP53	WT
GYNC51	ARID1A	WT
GYNC51	BRCA1	WT
GYNC51	BRCA2	WT
GYNC51	CDK12	WT
GYNC51	FGFR3	WT
GYNC51	FLT3	WT
GYNC51	KRAS	WT
GYNC51	NF1	WT
GYNC51	PIK3CA	SNV
GYNC51	PTEN	SNV
GYNC51	RB1	WT
GYNC51	TP53	WT
GYNC52	ARID1A	WT
GYNC52	BRCA1	Nonsense
GYNC52	BRCA2	WT
GYNC52	CDK12	WT
GYNC52	FGFR3	WT
GYNC52	FLT3	WT
GYNC52	KRAS	WT
GYNC52	NF1	WT
GYNC52	PIK3CA	WT
GYNC52	PTEN	WT
GYNC52	RB1	WT
GYNC52	TP53	Frameshift indel
GYNC53	ARID1A	WT
GYNC53	BRCA1	WT
GYNC53	BRCA2	WT
GYNC53	CDK12	WT
GYNC53	FGFR3	WT
GYNC53	FLT3	WT
GYNC53	KRAS	WT
GYNC53	NF1	WT
GYNC53	PIK3CA	SNV
GYNC53	PTEN	WT
GYNC53	RB1	WT
GYNC53	TP53	SNV
GYNC54	ARID1A	WT
GYNC54	BRCA1	WT
GYNC54	BRCA2	SNV
GYNC54	CDK12	WT
GYNC54	FGFR3	WT
GYNC54	FLT3	WT
GYNC54	KRAS	WT
GYNC54	NF1	WT
GYNC54	PIK3CA	WT
GYNC54	PTEN	WT
GYNC54	RB1	WT
GYNC54	TP53	SNV
GYNC55	ARID1A	WT
GYNC55	BRCA1	WT
GYNC55	BRCA2	WT
GYNC55	CDK12	WT
GYNC55	FGFR3	WT
GYNC55	FLT3	WT
GYNC55	KRAS	WT
GYNC55	NF1	WT
GYNC55	PIK3CA	WT
GYNC55	PTEN	WT
GYNC55	RB1	WT
GYNC55	TP53	SNV
GYNC56	ARID1A	SNV
GYNC56	BRCA1	WT
GYNC56	BRCA2	WT
GYNC56	CDK12	WT
GYNC56	FGFR3	WT
GYNC56	FLT3	WT
GYNC56	KRAS	WT
GYNC56	NF1	WT
GYNC56	PIK3CA	SNV
GYNC56	PTEN	Nonsense
GYNC56	RB1	WT
GYNC56	TP53	WT
GYNC57	ARID1A	WT
GYNC57	BRCA1	WT
GYNC57	BRCA2	WT
GYNC57	CDK12	WT
GYNC57	FGFR3	WT
GYNC57	FLT3	WT
GYNC57	KRAS	WT
GYNC57	NF1	SNV
GYNC57	PIK3CA	WT
GYNC57	PTEN	WT
GYNC57	RB1	WT
GYNC57	TP53	SNV
GYNC58	ARID1A	WT
GYNC58	BRCA1	WT
GYNC58	BRCA2	WT
GYNC58	CDK12	WT
GYNC58	FGFR3	WT
GYNC58	FLT3	WT
GYNC58	KRAS	WT
GYNC58	NF1	WT
GYNC58	PIK3CA	WT
GYNC58	PTEN	WT
GYNC58	RB1	WT
GYNC58	TP53	SNV
GYNC59	ARID1A	WT
GYNC59	BRCA1	WT
GYNC59	BRCA2	SNV
GYNC59	CDK12	WT
GYNC59	FGFR3	WT
GYNC59	FLT3	WT
GYNC59	KRAS	WT
GYNC59	NF1	WT
GYNC59	PIK3CA	WT
GYNC59	PTEN	WT
GYNC59	RB1	WT
GYNC59	TP53	WT
GYNC60	ARID1A	WT
GYNC60	BRCA1	WT
GYNC60	BRCA2	WT
GYNC60	CDK12	WT
GYNC60	FGFR3	WT
GYNC60	FLT3	WT
GYNC60	KRAS	SNV
GYNC60	NF1	WT
GYNC60	PIK3CA	WT
GYNC60	PTEN	SNV
GYNC60	RB1	WT
GYNC60	TP53	Nonsense
GYNC61	ARID1A	WT
GYNC61	BRCA1	WT
GYNC61	BRCA2	SNV
GYNC61	CDK12	WT
GYNC61	FGFR3	WT
GYNC61	FLT3	WT
GYNC61	KRAS	WT
GYNC61	NF1	WT
GYNC61	PIK3CA	WT
GYNC61	PTEN	WT
GYNC61	RB1	WT
GYNC61	TP53	WT
GYNC62	ARID1A	WT
GYNC62	BRCA1	WT
GYNC62	BRCA2	WT
GYNC62	CDK12	WT
GYNC62	FGFR3	WT
GYNC62	FLT3	WT
GYNC62	KRAS	WT
GYNC62	NF1	WT
GYNC62	PIK3CA	WT
GYNC62	PTEN	WT
GYNC62	RB1	Frameshift indel
GYNC62	TP53	SNV
GYNC63	ARID1A	WT
GYNC63	BRCA1	WT
GYNC63	BRCA2	WT
GYNC63	CDK12	WT
GYNC63	FGFR3	WT
GYNC63	FLT3	WT
GYNC63	KRAS	WT
GYNC63	NF1	WT
GYNC63	PIK3CA	WT
GYNC63	PTEN	WT
GYNC63	RB1	WT
GYNC63	TP53	Frameshift indel
GYNC64	ARID1A	WT
GYNC64	BRCA1	WT
GYNC64	BRCA2	WT
GYNC64	CDK12	WT
GYNC64	FGFR3	WT
GYNC64	FLT3	WT
GYNC64	KRAS	WT
GYNC64	NF1	WT
GYNC64	PIK3CA	WT
GYNC64	PTEN	WT
GYNC64	RB1	WT
GYNC64	TP53	SNV
GYNC65	ARID1A	WT
GYNC65	BRCA1	SNV
GYNC65	BRCA2	SNV
GYNC65	CDK12	WT
GYNC65	FGFR3	WT
GYNC65	FLT3	WT
GYNC65	KRAS	WT
GYNC65	NF1	WT
GYNC65	PIK3CA	WT
GYNC65	PTEN	WT
GYNC65	RB1	WT
GYNC65	TP53	SNV
GYNC66	ARID1A	WT
GYNC66	BRCA1	WT
GYNC66	BRCA2	WT
GYNC66	CDK12	WT
GYNC66	FGFR3	WT
GYNC66	FLT3	WT
GYNC66	KRAS	WT
GYNC66	NF1	WT
GYNC66	PIK3CA	WT
GYNC66	PTEN	WT
GYNC66	RB1	WT
GYNC66	TP53	Nonsense
GYNC67	ARID1A	WT
GYNC67	BRCA1	WT
GYNC67	BRCA2	WT
GYNC67	CDK12	WT
GYNC67	FGFR3	WT
GYNC67	FLT3	WT
GYNC67	KRAS	SNV
GYNC67	NF1	WT
GYNC67	PIK3CA	SNV
GYNC67	PTEN	WT
GYNC67	RB1	WT
GYNC67	TP53	WT
GYNC68	ARID1A	WT
GYNC68	BRCA1	WT
GYNC68	BRCA2	WT
GYNC68	CDK12	WT
GYNC68	FGFR3	WT
GYNC68	FLT3	WT
GYNC68	KRAS	WT
GYNC68	NF1	WT
GYNC68	PIK3CA	WT
GYNC68	PTEN	WT
GYNC68	RB1	WT
GYNC68	TP53	WT
GYNC69	ARID1A	WT
GYNC69	BRCA1	WT
GYNC69	BRCA2	WT
GYNC69	CDK12	WT
GYNC69	FGFR3	WT
GYNC69	FLT3	WT
GYNC69	KRAS	WT
GYNC69	NF1	SNV
GYNC69	PIK3CA	WT
GYNC69	PTEN	WT
GYNC69	RB1	WT
GYNC69	TP53	SNV
GYNC70	ARID1A	WT
GYNC70	BRCA1	Frameshift indel
GYNC70	BRCA2	WT
GYNC70	CDK12	WT
GYNC70	FGFR3	WT
GYNC70	FLT3	SNV
GYNC70	KRAS	WT
GYNC70	NF1	WT
GYNC70	PIK3CA	WT
GYNC70	PTEN	WT
GYNC70	RB1	SNV
GYNC70	TP53	Frameshift indel
GYNC71	ARID1A	WT
GYNC71	BRCA1	Frameshift indel
GYNC71	BRCA2	WT
GYNC71	CDK12	WT
GYNC71	FGFR3	WT
GYNC71	FLT3	WT
GYNC71	KRAS	WT
GYNC71	NF1	WT
GYNC71	PIK3CA	WT
GYNC71	PTEN	WT
GYNC71	RB1	WT
GYNC71	TP53	Frameshift indel
GYNC72	ARID1A	WT
GYNC72	BRCA1	Frameshift indel
GYNC72	BRCA2	WT
GYNC72	CDK12	WT
GYNC72	FGFR3	WT
GYNC72	FLT3	WT
GYNC72	KRAS	WT
GYNC72	NF1	WT
GYNC72	PIK3CA	WT
GYNC72	PTEN	WT
GYNC72	RB1	WT
GYNC72	TP53	Nonsense
GYNC73	ARID1A	WT
GYNC73	BRCA1	WT
GYNC73	BRCA2	WT
GYNC73	CDK12	WT
GYNC73	FGFR3	WT
GYNC73	FLT3	WT
GYNC73	KRAS	WT
GYNC73	NF1	WT
GYNC73	PIK3CA	SNV
GYNC73	PTEN	WT
GYNC73	RB1	WT
GYNC73	TP53	WT
GYNC74	ARID1A	WT
GYNC74	BRCA1	WT
GYNC74	BRCA2	WT
GYNC74	CDK12	Frameshift indel
GYNC74	FGFR3	WT
GYNC74	FLT3	WT
GYNC74	KRAS	WT
GYNC74	NF1	WT
GYNC74	PIK3CA	WT
GYNC74	PTEN	WT
GYNC74	RB1	WT
GYNC74	TP53	SNV
GYNC75	ARID1A	WT
GYNC75	BRCA1	WT
GYNC75	BRCA2	SNV
GYNC75	CDK12	WT
GYNC75	FGFR3	SNV
GYNC75	FLT3	WT
GYNC75	KRAS	WT
GYNC75	NF1	WT
GYNC75	PIK3CA	WT
GYNC75	PTEN	WT
GYNC75	RB1	WT
GYNC75	TP53	SNV
GYNC76	ARID1A	WT
GYNC76	BRCA1	WT
GYNC76	BRCA2	SNV
GYNC76	CDK12	WT
GYNC76	FGFR3	WT
GYNC76	FLT3	WT
GYNC76	KRAS	WT
GYNC76	NF1	WT
GYNC76	PIK3CA	WT
GYNC76	PTEN	WT
GYNC76	RB1	WT
GYNC76	TP53	SNV
GYNC77	ARID1A	Frameshift indel
GYNC77	BRCA1	WT
GYNC77	BRCA2	WT
GYNC77	CDK12	Frameshift indel
GYNC77	FGFR3	WT
GYNC77	FLT3	WT
GYNC77	KRAS	WT
GYNC77	NF1	WT
GYNC77	PIK3CA	In-frame indel
GYNC77	PTEN	In-frame indel
GYNC77	RB1	WT
GYNC77	TP53	WT
GYNC78	ARID1A	WT
GYNC78	BRCA1	WT
GYNC78	BRCA2	WT
GYNC78	CDK12	WT
GYNC78	FGFR3	WT
GYNC78	FLT3	WT
GYNC78	KRAS	WT
GYNC78	NF1	WT
GYNC78	PIK3CA	WT
GYNC78	PTEN	WT
GYNC78	RB1	WT
GYNC78	TP53	In-frame indel
GYNC79	ARID1A	WT
GYNC79	BRCA1	WT
GYNC79	BRCA2	WT
GYNC79	CDK12	WT
GYNC79	FGFR3	WT
GYNC79	FLT3	WT
GYNC79	KRAS	WT
GYNC79	NF1	WT
GYNC79	PIK3CA	WT
GYNC79	PTEN	WT
GYNC79	RB1	WT
GYNC79	TP53	Frameshift indel
GYNC80	ARID1A	WT
GYNC80	BRCA1	WT
GYNC80	BRCA2	WT
GYNC80	CDK12	WT
GYNC80	FGFR3	WT
GYNC80	FLT3	WT
GYNC80	KRAS	WT
GYNC80	NF1	WT
GYNC80	PIK3CA	WT
GYNC80	PTEN	WT
GYNC80	RB1	WT
GYNC80	TP53	In-frame indel
GYNC81	ARID1A	WT
GYNC81	BRCA1	Frameshift indel
GYNC81	BRCA2	WT
GYNC81	CDK12	WT
GYNC81	FGFR3	WT
GYNC81	FLT3	WT
GYNC81	KRAS	WT
GYNC81	NF1	WT
GYNC81	PIK3CA	WT
GYNC81	PTEN	WT
GYNC81	RB1	Nonsense
GYNC81	TP53	SNV
GYNC82	ARID1A	WT
GYNC82	BRCA1	WT
GYNC82	BRCA2	WT
GYNC82	CDK12	WT
GYNC82	FGFR3	WT
GYNC82	FLT3	WT
GYNC82	KRAS	WT
GYNC82	NF1	WT
GYNC82	PIK3CA	WT
GYNC82	PTEN	WT
GYNC82	RB1	WT
GYNC82	TP53	SNV
GYNC83	ARID1A	WT
GYNC83	BRCA1	WT
GYNC83	BRCA2	WT
GYNC83	CDK12	WT
GYNC83	FGFR3	WT
GYNC83	FLT3	WT
GYNC83	KRAS	WT
GYNC83	NF1	WT
GYNC83	PIK3CA	WT
GYNC83	PTEN	WT
GYNC83	RB1	WT
GYNC83	TP53	SNV
GYNC84	ARID1A	WT
GYNC84	BRCA1	Frameshift indel
GYNC84	BRCA2	WT
GYNC84	CDK12	WT
GYNC84	FGFR3	WT
GYNC84	FLT3	WT
GYNC84	KRAS	WT
GYNC84	NF1	WT
GYNC84	PIK3CA	SNV
GYNC84	PTEN	WT
GYNC84	RB1	WT
GYNC84	TP53	WT
GYNC85	ARID1A	WT
GYNC85	BRCA1	WT
GYNC85	BRCA2	WT
GYNC85	CDK12	WT
GYNC85	FGFR3	SNV
GYNC85	FLT3	WT
GYNC85	KRAS	WT
GYNC85	NF1	WT
GYNC85	PIK3CA	WT
GYNC85	PTEN	WT
GYNC85	RB1	WT
GYNC85	TP53	SNV
GYNC86	ARID1A	WT
GYNC86	BRCA1	WT
GYNC86	BRCA2	WT
GYNC86	CDK12	WT
GYNC86	FGFR3	WT
GYNC86	FLT3	WT
GYNC86	KRAS	WT
GYNC86	NF1	WT
GYNC86	PIK3CA	WT
GYNC86	PTEN	WT
GYNC86	RB1	WT
GYNC86	TP53	Nonsense
GYNC87	ARID1A	WT
GYNC87	BRCA1	SNV
GYNC87	BRCA2	WT
GYNC87	CDK12	WT
GYNC87	FGFR3	WT
GYNC87	FLT3	WT
GYNC87	KRAS	WT
GYNC87	NF1	WT
GYNC87	PIK3CA	WT
GYNC87	PTEN	WT
GYNC87	RB1	WT
GYNC87	TP53	WT
GYNC88	ARID1A	WT
GYNC88	BRCA1	WT
GYNC88	BRCA2	SNV
GYNC88	CDK12	WT
GYNC88	FGFR3	WT
GYNC88	FLT3	WT
GYNC88	KRAS	WT
GYNC88	NF1	SNV
GYNC88	PIK3CA	WT
GYNC88	PTEN	WT
GYNC88	RB1	WT
GYNC88	TP53	SNV
GYNC89	ARID1A	WT
GYNC89	BRCA1	WT
GYNC89	BRCA2	WT
GYNC89	CDK12	WT
GYNC89	FGFR3	WT
GYNC89	FLT3	WT
GYNC89	KRAS	WT
GYNC89	NF1	WT
GYNC89	PIK3CA	WT
GYNC89	PTEN	WT
GYNC89	RB1	WT
GYNC89	TP53	WT
GYNC90	ARID1A	WT
GYNC90	BRCA1	Nonsense
GYNC90	BRCA2	SNV
GYNC90	CDK12	WT
GYNC90	FGFR3	WT
GYNC90	FLT3	SNV
GYNC90	KRAS	WT
GYNC90	NF1	WT
GYNC90	PIK3CA	WT
GYNC90	PTEN	WT
GYNC90	RB1	WT
GYNC90	TP53	SNV
GYNC91	ARID1A	WT
GYNC91	BRCA1	WT
GYNC91	BRCA2	WT
GYNC91	CDK12	WT
GYNC91	FGFR3	WT
GYNC91	FLT3	WT
GYNC91	KRAS	WT
GYNC91	NF1	WT
GYNC91	PIK3CA	WT
GYNC91	PTEN	WT
GYNC91	RB1	WT
GYNC91	TP53	SNV
GYNC92	ARID1A	WT
GYNC92	BRCA1	WT
GYNC92	BRCA2	WT
GYNC92	CDK12	WT
GYNC92	FGFR3	WT
GYNC92	FLT3	WT
GYNC92	KRAS	WT
GYNC92	NF1	WT
GYNC92	PIK3CA	WT
GYNC92	PTEN	WT
GYNC92	RB1	WT
GYNC92	TP53	SNV
GYNC93	ARID1A	WT
GYNC93	BRCA1	WT
GYNC93	BRCA2	WT
GYNC93	CDK12	WT
GYNC93	FGFR3	WT
GYNC93	FLT3	SNV
GYNC93	KRAS	WT
GYNC93	NF1	WT
GYNC93	PIK3CA	WT
GYNC93	PTEN	WT
GYNC93	RB1	WT
GYNC93	TP53	SNV
GYNC94	ARID1A	WT
GYNC94	BRCA1	WT
GYNC94	BRCA2	WT
GYNC94	CDK12	WT
GYNC94	FGFR3	WT
GYNC94	FLT3	WT
GYNC94	KRAS	WT
GYNC94	NF1	WT
GYNC94	PIK3CA	WT
GYNC94	PTEN	WT
GYNC94	RB1	WT
GYNC94	TP53	SNV
GYNC95	ARID1A	WT
GYNC95	BRCA1	WT
GYNC95	BRCA2	WT
GYNC95	CDK12	WT
GYNC95	FGFR3	WT
GYNC95	FLT3	SNV
GYNC95	KRAS	WT
GYNC95	NF1	WT
GYNC95	PIK3CA	WT
GYNC95	PTEN	WT
GYNC95	RB1	WT
GYNC95	TP53	Nonsense
GYNC96	ARID1A	WT
GYNC96	BRCA1	SNV
GYNC96	BRCA2	WT
GYNC96	CDK12	WT
GYNC96	FGFR3	WT
GYNC96	FLT3	WT
GYNC96	KRAS	WT
GYNC96	NF1	WT
GYNC96	PIK3CA	WT
GYNC96	PTEN	WT
GYNC96	RB1	WT
GYNC96	TP53	Frameshift indel
GYNC97	ARID1A	Nonsense
GYNC97	BRCA1	WT
GYNC97	BRCA2	WT
GYNC97	CDK12	WT
GYNC97	FGFR3	WT
GYNC97	FLT3	WT
GYNC97	KRAS	WT
GYNC97	NF1	SNV
GYNC97	PIK3CA	SNV
GYNC97	PTEN	WT
GYNC97	RB1	WT
GYNC97	TP53	WT
GYNC98	ARID1A	WT
GYNC98	BRCA1	SNV
GYNC98	BRCA2	WT
GYNC98	CDK12	WT
GYNC98	FGFR3	WT
GYNC98	FLT3	SNV
GYNC98	KRAS	WT
GYNC98	NF1	WT
GYNC98	PIK3CA	SNV
GYNC98	PTEN	WT
GYNC98	RB1	WT
GYNC98	TP53	WT
GYNC99	ARID1A	WT
GYNC99	BRCA1	Nonsense
GYNC99	BRCA2	WT
GYNC99	CDK12	WT
GYNC99	FGFR3	WT
GYNC99	FLT3	WT
GYNC99	KRAS	WT
GYNC99	NF1	WT
GYNC99	PIK3CA	WT
GYNC99	PTEN	WT
GYNC99	RB1	WT
GYNC99	TP53	WT
GYNC100	ARID1A	WT
GYNC100	BRCA1	Nonsense
GYNC100	BRCA2	Nonsense
GYNC100	CDK12	WT
GYNC100	FGFR3	WT
GYNC100	FLT3	WT
GYNC100	KRAS	WT
GYNC100	NF1	WT
GYNC100	PIK3CA	WT
GYNC100	PTEN	WT
GYNC100	RB1	WT
GYNC100	TP53	SNV
GYNC101	ARID1A	WT
GYNC101	BRCA1	WT
GYNC101	BRCA2	WT
GYNC101	CDK12	WT
GYNC101	FGFR3	WT
GYNC101	FLT3	WT
GYNC101	KRAS	WT
GYNC101	NF1	WT
GYNC101	PIK3CA	SNV
GYNC101	PTEN	WT
GYNC101	RB1	WT
GYNC101	TP53	WT
GYNC102	ARID1A	SNV
GYNC102	BRCA1	WT
GYNC102	BRCA2	WT
GYNC102	CDK12	WT
GYNC102	FGFR3	WT
GYNC102	FLT3	WT
GYNC102	KRAS	WT
GYNC102	NF1	WT
GYNC102	PIK3CA	WT
GYNC102	PTEN	WT
GYNC102	RB1	WT
GYNC102	TP53	WT
GYNC103	ARID1A	WT
GYNC103	BRCA1	WT
GYNC103	BRCA2	SNV
GYNC103	CDK12	WT
GYNC103	FGFR3	WT
GYNC103	FLT3	WT
GYNC103	KRAS	WT
GYNC103	NF1	WT
GYNC103	PIK3CA	WT
GYNC103	PTEN	WT
GYNC103	RB1	WT
GYNC103	TP53	WT
GYNC104	ARID1A	WT
GYNC104	BRCA1	WT
GYNC104	BRCA2	WT
GYNC104	CDK12	WT
GYNC104	FGFR3	SNV
GYNC104	FLT3	WT
GYNC104	KRAS	WT
GYNC104	NF1	WT
GYNC104	PIK3CA	WT
GYNC104	PTEN	WT
GYNC104	RB1	WT
GYNC104	TP53	SNV
GYNC105	ARID1A	WT
GYNC105	BRCA1	WT
GYNC105	BRCA2	WT
GYNC105	CDK12	WT
GYNC105	FGFR3	WT
GYNC105	FLT3	WT
GYNC105	KRAS	WT
GYNC105	NF1	WT
GYNC105	PIK3CA	WT
GYNC105	PTEN	WT
GYNC105	RB1	WT
GYNC105	TP53	SNV
GYNC106	ARID1A	WT
GYNC106	BRCA1	WT
GYNC106	BRCA2	WT
GYNC106	CDK12	SNV
GYNC106	FGFR3	WT
GYNC106	FLT3	WT
GYNC106	KRAS	WT
GYNC106	NF1	WT
GYNC106	PIK3CA	WT
GYNC106	PTEN	WT
GYNC106	RB1	WT
GYNC106	TP53	SNV
GYNC107	ARID1A	WT
GYNC107	BRCA1	WT
GYNC107	BRCA2	WT
GYNC107	CDK12	WT
GYNC107	FGFR3	WT
GYNC107	FLT3	WT
GYNC107	KRAS	WT
GYNC107	NF1	Nonsense
GYNC107	PIK3CA	WT
GYNC107	PTEN	WT
GYNC107	RB1	WT
GYNC107	TP53	SNV
GYNC108	ARID1A	WT
GYNC108	BRCA1	SNV
GYNC108	BRCA2	SNV
GYNC108	CDK12	WT
GYNC108	FGFR3	WT
GYNC108	FLT3	WT
GYNC108	KRAS	WT
GYNC108	NF1	WT
GYNC108	PIK3CA	SNV
GYNC108	PTEN	WT
GYNC108	RB1	WT
GYNC108	TP53	SNV
GYNC109	ARID1A	WT
GYNC109	BRCA1	WT
GYNC109	BRCA2	WT
GYNC109	CDK12	WT
GYNC109	FGFR3	WT
GYNC109	FLT3	WT
GYNC109	KRAS	WT
GYNC109	NF1	WT
GYNC109	PIK3CA	WT
GYNC109	PTEN	WT
GYNC109	RB1	WT
GYNC109	TP53	WT
GYNC110	ARID1A	WT
GYNC110	BRCA1	WT
GYNC110	BRCA2	WT
GYNC110	CDK12	WT
GYNC110	FGFR3	WT
GYNC110	FLT3	WT
GYNC110	KRAS	SNV
GYNC110	NF1	WT
GYNC110	PIK3CA	SNV
GYNC110	PTEN	WT
GYNC110	RB1	WT
GYNC110	TP53	WT
GYNC111	ARID1A	WT
GYNC111	BRCA1	WT
GYNC111	BRCA2	WT
GYNC111	CDK12	WT
GYNC111	FGFR3	WT
GYNC111	FLT3	WT
GYNC111	KRAS	WT
GYNC111	NF1	WT
GYNC111	PIK3CA	WT
GYNC111	PTEN	WT
GYNC111	RB1	WT
GYNC111	TP53	In-frame indel
GYNC112	ARID1A	In-frame indel
GYNC112	BRCA1	WT
GYNC112	BRCA2	WT
GYNC112	CDK12	WT
GYNC112	FGFR3	SNV
GYNC112	FLT3	WT
GYNC112	KRAS	WT
GYNC112	NF1	SNV
GYNC112	PIK3CA	WT
GYNC112	PTEN	WT
GYNC112	RB1	WT
GYNC112	TP53	WT
GYNC113	ARID1A	WT
GYNC113	BRCA1	Frameshift indel
GYNC113	BRCA2	WT
GYNC113	CDK12	WT
GYNC113	FGFR3	WT
GYNC113	FLT3	WT
GYNC113	KRAS	WT
GYNC113	NF1	WT
GYNC113	PIK3CA	WT
GYNC113	PTEN	WT
GYNC113	RB1	WT
GYNC113	TP53	Nonsense
GYNC114	ARID1A	WT
GYNC114	BRCA1	WT
GYNC114	BRCA2	SNV
GYNC114	CDK12	SNV
GYNC114	FGFR3	WT
GYNC114	FLT3	WT
GYNC114	KRAS	WT
GYNC114	NF1	WT
GYNC114	PIK3CA	WT
GYNC114	PTEN	WT
GYNC114	RB1	WT
GYNC114	TP53	SNV
GYNC115	ARID1A	WT
GYNC115	BRCA1	Frameshift indel
GYNC115	BRCA2	WT
GYNC115	CDK12	SNV
GYNC115	FGFR3	WT
GYNC115	FLT3	WT
GYNC115	KRAS	WT
GYNC115	NF1	WT
GYNC115	PIK3CA	SNV
GYNC115	PTEN	WT
GYNC115	RB1	WT
GYNC115	TP53	SNV
GYNC116	ARID1A	WT
GYNC116	BRCA1	WT
GYNC116	BRCA2	Frameshift indel
GYNC116	CDK12	WT
GYNC116	FGFR3	WT
GYNC116	FLT3	WT
GYNC116	KRAS	WT
GYNC116	NF1	WT
GYNC116	PIK3CA	WT
GYNC116	PTEN	WT
GYNC116	RB1	WT
GYNC116	TP53	SNV
GYNC117	ARID1A	WT
GYNC117	BRCA1	WT
GYNC117	BRCA2	WT
GYNC117	CDK12	WT
GYNC117	FGFR3	WT
GYNC117	FLT3	WT
GYNC117	KRAS	WT
GYNC117	NF1	WT
GYNC117	PIK3CA	WT
GYNC117	PTEN	WT
GYNC117	RB1	WT
GYNC117	TP53	SNV
GYNC118	ARID1A	WT
GYNC118	BRCA1	SNV
GYNC118	BRCA2	Frameshift indel
GYNC118	CDK12	WT
GYNC118	FGFR3	WT
GYNC118	FLT3	WT
GYNC118	KRAS	WT
GYNC118	NF1	WT
GYNC118	PIK3CA	WT
GYNC118	PTEN	WT
GYNC118	RB1	WT
GYNC118	TP53	SNV
GYNC119	ARID1A	WT
GYNC119	BRCA1	WT
GYNC119	BRCA2	WT
GYNC119	CDK12	WT
GYNC119	FGFR3	WT
GYNC119	FLT3	WT
GYNC119	KRAS	WT
GYNC119	NF1	WT
GYNC119	PIK3CA	WT
GYNC119	PTEN	WT
GYNC119	RB1	WT
GYNC119	TP53	SNV
GYNC120	ARID1A	WT
GYNC120	BRCA1	WT
GYNC120	BRCA2	WT
GYNC120	CDK12	WT
GYNC120	FGFR3	WT
GYNC120	FLT3	WT
GYNC120	KRAS	WT
GYNC120	NF1	WT
GYNC120	PIK3CA	WT
GYNC120	PTEN	WT
GYNC120	RB1	WT
GYNC120	TP53	SNV
GYNC121	ARID1A	Frameshift indel
GYNC121	BRCA1	WT
GYNC121	BRCA2	WT
GYNC121	CDK12	SNV
GYNC121	FGFR3	WT
GYNC121	FLT3	WT
GYNC121	KRAS	WT
GYNC121	NF1	WT
GYNC121	PIK3CA	WT
GYNC121	PTEN	WT
GYNC121	RB1	WT
GYNC121	TP53	WT
GYNC122	ARID1A	WT
GYNC122	BRCA1	WT
GYNC122	BRCA2	WT
GYNC122	CDK12	WT
GYNC122	FGFR3	WT
GYNC122	FLT3	WT
GYNC122	KRAS	WT
GYNC122	NF1	WT
GYNC122	PIK3CA	WT
GYNC122	PTEN	WT
GYNC122	RB1	WT
GYNC122	TP53	Frameshift indel
GYNC123	ARID1A	Frameshift indel
GYNC123	BRCA1	WT
GYNC123	BRCA2	WT
GYNC123	CDK12	WT
GYNC123	FGFR3	WT
GYNC123	FLT3	WT
GYNC123	KRAS	WT
GYNC123	NF1	WT
GYNC123	PIK3CA	SNV
GYNC123	PTEN	WT
GYNC123	RB1	WT
GYNC123	TP53	WT
GYNC124	ARID1A	WT
GYNC124	BRCA1	WT
GYNC124	BRCA2	SNV
GYNC124	CDK12	WT
GYNC124	FGFR3	WT
GYNC124	FLT3	WT
GYNC124	KRAS	WT
GYNC124	NF1	WT
GYNC124	PIK3CA	WT
GYNC124	PTEN	WT
GYNC124	RB1	WT
GYNC124	TP53	SNV
GYNC125	ARID1A	SNV
GYNC125	BRCA1	WT
GYNC125	BRCA2	WT
GYNC125	CDK12	SNV
GYNC125	FGFR3	WT
GYNC125	FLT3	WT
GYNC125	KRAS	WT
GYNC125	NF1	WT
GYNC125	PIK3CA	WT
GYNC125	PTEN	WT
GYNC125	RB1	WT
GYNC125	TP53	SNV
GYNC126	ARID1A	WT
GYNC126	BRCA1	Nonsense
GYNC126	BRCA2	WT
GYNC126	CDK12	WT
GYNC126	FGFR3	SNV
GYNC126	FLT3	WT
GYNC126	KRAS	WT
GYNC126	NF1	WT
GYNC126	PIK3CA	WT
GYNC126	PTEN	WT
GYNC126	RB1	WT
GYNC126	TP53	Frameshift indel
GYNC127	ARID1A	SNV
GYNC127	BRCA1	WT
GYNC127	BRCA2	WT
GYNC127	CDK12	WT
GYNC127	FGFR3	WT
GYNC127	FLT3	WT
GYNC127	KRAS	WT
GYNC127	NF1	WT
GYNC127	PIK3CA	WT
GYNC127	PTEN	WT
GYNC127	RB1	WT
GYNC127	TP53	SNV
GYNC128	ARID1A	WT
GYNC128	BRCA1	WT
GYNC128	BRCA2	WT
GYNC128	CDK12	WT
GYNC128	FGFR3	WT
GYNC128	FLT3	WT
GYNC128	KRAS	SNV
GYNC128	NF1	WT
GYNC128	PIK3CA	WT
GYNC128	PTEN	WT
GYNC128	RB1	WT
GYNC128	TP53	SNV
