# Supplementary material for: Pharmacogenomic analysis of patient-derived tumor cells in gynecologic cancers
Source: Genome Biol. 2019 Nov 26;20:253. doi: 10.1186/s13059-019-1848-3 (PMC6880425; doi:10.1186/s13059-019-1848-3)
Supplement: Supplementary file 7 — Additional file 7: Table S6. Cell type-specific drug associations in EOCs. Wilcox rank sum test was applied to determine the relative differences of drug sensitivity between serous and clear cell type tumors. [file 13059_2019_1848_MOESM7_ESM.xlsx]

## Sheet: OC_drug_response_20181224_figur
drug_id	FoldChange	FoldChangelog2	Pvalue
AZD2014	1.52875	0.612348	0.00224997
BKM120	1.18589	0.245966	0.0188452
LY2835219	-1.13675	-0.184915	0.024639
Dovitinib	-1.16482	-0.220108	0.0291604
Cediranib	-1.10956	-0.149988	0.0398776
Nilotinib	1.14594	0.196532	0.0567589
Regorafenib	1.1527	0.205018	0.0779083
Everolimus	1.40443	0.489986	0.0869565
Vemurafenib	1.16066	0.214941	0.11336
Olaparib	-1.09216	-0.127179	0.120588
AZD5363	1.21086	0.276035	0.140807
Trametinib	1.6752	0.744331	0.145614
Ibrutinib	1.17646	0.234455	0.193407
Pazopanib	-1.08599	-0.119011	0.193407
Vandetanib	1.12858	0.174511	0.207626
Dabrafenib	1.11126	0.152191	0.216783
Axitinib	1.07207	0.100402	0.224685
LDK378	-1.04184	-0.0591284	0.263553
AZD6244	1.15034	0.202064	0.333315
AZD4547	1.1111	0.151987	0.334836
Sunitinib	-1.04223	-0.0596726	0.338694
Foretinib	1.05911	0.082847	0.427942
Erlotinib	1.12025	0.163815	0.493643
Gefitinib	1.10315	0.141629	0.509497
Lapatinib	1.0764	0.106209	0.53618
Imatinib	-1.01941	-0.0277349	0.649672
Carbozantinib	-1.02885	-0.0410366	0.650649
Panobinostat	1.27666	0.352369	0.680733
BYL719	1.05916	0.0829248	0.688547
Dacomitinib	1.06873	0.0959032	0.761357
Dasatinib	-1.09951	-0.136863	0.787476
Afatinib	1.05449	0.07654	0.814558
ABT-199	1.02373	0.0338297	0.816239
Crizotinib	1.00823	0.0118227	0.852395
bosutinib	-1.00573	-0.00823809	0.91767
Neratinib	1.02746	0.0390778	0.944444
ABT-888	-1.04163	-0.0588462	1
