# Supplementary material for: Pharmacogenomic analysis of patient-derived tumor cells in gynecologic cancers
Source: Genome Biol. 2019 Nov 26;20:253. doi: 10.1186/s13059-019-1848-3 (PMC6880425; doi:10.1186/s13059-019-1848-3)
Supplement: Supplementary file 8 — Additional file 8: Table S7. Pharmacogenomic associations identified using integrative analysis of drug sensitivity results (AUC) and genomic alteration. The statistical significance was calculated using Wilcoxon rank sum test. [file 13059_2019_1848_MOESM8_ESM.xlsx]

## Sheet: Gene_drug_associations_final_20
Gene_sym	Drug_id	Number of samples with mutation	Number of samples without mutation	FoldChange	FoldChangelog2	Pvalue
KRAS	Dasatinib	4	40	1.52278	0.606707	0.00010313
TNKS	LY2835219	3	43	1.35495	0.438243	0.000131752
MED12	AZD2014	3	47	1.52319	0.607092	0.000204082
GNAS	bosutinib	4	48	1.27393	0.349282	0.000280728
BRCA1	LY2835219	9	37	1.21504	0.281003	0.000353356
PIK3CA	AZD2014	14	36	-1.38914	-0.474193	0.000520418
JAK3	ABT.199	4	39	1.38162	0.466362	0.000615833
MED12	Everolimus	3	31	1.73254	0.792886	0.000668449
MPL	Gefitinib	9	41	1.31381	0.393756	0.000707253
TP53	Olaparib	12	9	-1.10947	-0.149873	0.000938999
MPL	Dacomitinib	9	36	1.34219	0.424589	0.00157235
TRRAP	Cediranib	3	46	1.19981	0.262806	0.00173686
CHD4	Dovitinib	4	48	1.23479	0.304264	0.0017804
MED12	Regorafenib	3	39	1.27262	0.347803	0.00191638
MED12	LY2835219	2	44	1.37948	0.464126	0.00193237
TP53	Lapatinib	28	21	1.24222	0.312916	0.00252456
TNKS	Ibrutinib	2	38	1.46492	0.550824	0.0025641
MET	Nilotinib	2	37	1.414	0.49978	0.00269906
TNKS	Carbozantinib	2	34	1.26325	0.337141	0.0031746
TP53	AZD5363	23	15	1.19561	0.257745	0.00327819
PIK3CA	BKM120	14	35	-1.1807	-0.239644	0.00333803
TNKS2	Cediranib	2	47	1.25608	0.328923	0.00340136
MAP3K1	Panobinostat	2	45	2.47854	1.30949	0.00370028
ESR1	LY2835219	2	44	1.3558	0.43914	0.00386473
PIK3C3	LY2835219	2	44	1.3558	0.43914	0.00386473
MDM2	Dacomitinib	2	43	1.43741	0.523474	0.0040404
ARID1A	Erlotinib	7	39	-1.36261	-0.446373	0.00407236
ITK	LDK378	2	42	1.25138	0.323516	0.00422833
MSH6	Trametinib	7	25	1.60305	0.68082	0.00427291
BARD1	Vandetanib	2	41	1.30123	0.379875	0.00442968
TNKS	Cediranib	3	46	1.16258	0.217333	0.00445072
ROS1	Pazopanib	5	38	1.13927	0.188111	0.00462291
MPL	Lapatinib	8	41	1.25424	0.326814	0.00488854
NOTCH2	Vandetanib	6	37	-1.19484	-0.256815	0.00496059
MET	Ibrutinib	2	38	1.42864	0.51464	0.00512821
TP53	BKM120	28	21	1.15281	0.20515	0.00580022
RICTOR	bosutinib	3	49	1.19749	0.260017	0.00606335
SETBP1	Panobinostat	5	42	1.88625	0.915521	0.00606543
MPL	Erlotinib	8	38	1.24625	0.317592	0.00620151
JAK3	Ibrutinib	3	37	1.34004	0.422276	0.0062753
ROS1	Foretinib	6	44	1.21211	0.277518	0.0064673
ARID1B	Foretinib	2	48	1.40395	0.489492	0.00653061
TP53	BYL719	24	22	1.14622	0.196886	0.0066896
MTOR	Cediranib	2	47	1.21855	0.285165	0.00680272
EP300	AZD5363	3	35	-1.40471	-0.490273	0.00734945
MSH6	AZD2014	10	40	1.27699	0.352748	0.00762772
BACH1	Erlotinib	2	44	-1.70961	-0.773665	0.00772947
PTEN	Dovitinib	7	45	1.12614	0.171389	0.00784801
KEAP1	Trametinib	2	30	-3.28262	-1.71485	0.00806452
TBX22	Dacomitinib	2	43	1.41981	0.505697	0.00808081
MED12	Ibrutinib	3	37	1.39011	0.475197	0.0082996
CHEK2	Everolimus	4	30	-1.44484	-0.530906	0.0083664
KIT	Carbozantinib	3	33	1.14596	0.196558	0.00868347
DAXX	LY2835219	3	43	1.28457	0.361289	0.0088274
INPP4B	Vandetanib	2	41	1.22023	0.287153	0.00885936
MET	ABT.199	2	41	1.40879	0.494455	0.00885936
KLF4	Nilotinib	3	36	-1.28119	-0.357485	0.00897254
NOTCH1	AZD6244	4	31	-1.50587	-0.590596	0.0092055
TRRAP	Dovitinib	3	49	1.25504	0.327728	0.00923077
BCORL1	AZD4547	5	44	-1.23172	-0.300673	0.00926852
CTCF	Dovitinib	4	48	1.14623	0.196894	0.00954474
PTEN	Neratinib	5	41	-1.58663	-0.665967	0.0100747
PRPF40B	Axitinib	3	44	1.15659	0.20988	0.0102374
STAG2	Ibrutinib	2	38	1.38776	0.472761	0.0102564
SPEN	Neratinib	4	42	-1.71133	-0.775115	0.0102583
CHEK2	AZD2014	7	43	-1.38623	-0.471171	0.0104829
BRCA1	Carbozantinib	8	28	1.12177	0.165777	0.0105722
GNAS	Panobinostat	4	43	1.49882	0.583829	0.0109102
JAK1	BYL719	3	43	1.2406	0.311035	0.0109354
MDM2	Axitinib	2	45	1.26833	0.34293	0.0111008
MAP3K13	AZD2014	4	46	1.39358	0.478796	0.0112201
KDM5C	AZD5363	2	36	-1.46623	-0.552111	0.0113798
SLIT2	Carbozantinib	3	33	1.20235	0.265862	0.0114846
IGF1R	LY2835219	2	44	1.32322	0.404053	0.0115942
NOTCH4	Dabrafenib	3	14	1.25068	0.322709	0.0117647
TNFAIP3	Erlotinib	4	42	-1.43446	-0.520512	0.0119251
CHEK1	LDK378	2	42	-1.28068	-0.356915	0.012685
DAXX	Carbozantinib	2	34	1.19792	0.260531	0.0126984
JAK1	Carbozantinib	2	34	1.21563	0.281708	0.0126984
KDR	Dasatinib	5	39	1.29187	0.369459	0.0127163
CHD2	Pazopanib	2	41	1.20006	0.263103	0.013289
EPHA7	AZD6244	2	33	1.52236	0.606314	0.0134454
MITF	AZD6244	2	33	-1.79685	-0.845471	0.0134454
PRPF40B	AZD6244	2	33	1.52236	0.606314	0.0134454
ROBO1	Vemurafenib	8	30	1.15311	0.205535	0.0134824
CDH2	Regorafenib	2	40	1.316	0.396165	0.0139373
INPP4B	Regorafenib	2	40	1.316	0.396165	0.0139373
KDR	Dacomitinib	5	40	1.32497	0.40596	0.014466
SMO	Panobinostat	4	43	-1.69507	-0.761344	0.0144871
DAXX	Foretinib	2	48	1.21542	0.281452	0.0146939
SF3A1	AZD2014	2	48	1.38311	0.467911	0.0146939
MSH6	AZD5363	8	30	1.18346	0.24301	0.0150706
MSH6	Vemurafenib	8	30	1.13531	0.183081	0.0150706
ELMO1	Afatinib	2	47	1.49535	0.580486	0.0153061
MED12	Cediranib	2	47	1.16463	0.219867	0.0153061
TBX22	Lapatinib	2	47	1.37891	0.463524	0.0153061
FLT1	Ibrutinib	2	38	1.37031	0.454502	0.0153846
JAK3	Dovitinib	4	48	1.20684	0.271235	0.015935
MPL	Axitinib	8	39	1.13193	0.178781	0.0159551
TNKS	Afatinib	3	46	1.42938	0.515385	0.0159574
INPP4B	Trametinib	2	30	2.0262	1.01878	0.016129
PRDM1	Trametinib	2	30	1.8167	0.861322	0.016129
ZRSR2	LY2835219	3	43	1.24467	0.315762	0.0162055
LRP1B	AZD6244	6	29	-1.371	-0.45523	0.0162177
FAT3	Neratinib	14	32	-1.32358	-0.404446	0.0162418
MPL	Afatinib	9	40	1.28135	0.357666	0.016256
SETBP1	Erlotinib	5	41	-1.34081	-0.423104	0.0163093
MAP3K13	AZD5363	4	34	1.26164	0.335306	0.0165007
NOTCH1	Pazopanib	3	40	1.16264	0.217401	0.0165303
EPHB1	Trametinib	3	29	1.61699	0.693313	0.0165323
TNFAIP3	Olaparib	3	18	1.12341	0.167888	0.0165414
PIK3CA	Everolimus	7	27	-1.37672	-0.461232	0.0166023
TNFAIP3	Dacomitinib	4	41	-1.59256	-0.671348	0.0173429
FOXL2	Sunitinib	2	44	-1.21598	-0.282114	0.0173913
MDM2	Erlotinib	2	44	1.33143	0.412975	0.0173913
NTRK2	LY2835219	2	44	1.30604	0.385194	0.0173913
TNKS	Neratinib	2	44	1.505	0.589767	0.0173913
KIT	Dacomitinib	2	43	1.41306	0.498822	0.0181818
KDM5A	Ibrutinib	4	36	1.29556	0.373578	0.0183171
INPP4B	bosutinib	2	50	1.49491	0.580055	0.0185046
CHEK1	Dasatinib	2	42	-1.70497	-0.769743	0.0190275
KEAP1	Dasatinib	2	42	1.49598	0.581089	0.0190275
CHD4	Carbozantinib	2	34	1.16945	0.225835	0.0190476
CTCF	Carbozantinib	2	34	1.16945	0.225835	0.0190476
LRP6	Carbozantinib	2	34	1.16945	0.225835	0.0190476
MTOR	Carbozantinib	2	34	1.16945	0.225835	0.0190476
SPEN	Carbozantinib	2	34	1.16945	0.225835	0.0190476
TRRAP	Carbozantinib	2	34	1.16945	0.225835	0.0190476
BCORL1	Erlotinib	3	43	-1.4791	-0.564721	0.0193676
TRRAP	Sunitinib	3	43	1.202	0.265432	0.0193676
ARFRP1	ABT.199	2	41	1.32784	0.409083	0.0199336
BRAF	ABT.199	2	41	1.32784	0.409083	0.0199336
CDH20	ABT.199	2	41	1.32784	0.409083	0.0199336
ELMO1	Vandetanib	2	41	1.20087	0.26408	0.0199336
ERG	Pazopanib	2	41	1.19733	0.259826	0.0199336
MSH2	ABT.199	2	41	1.32784	0.409083	0.0199336
NKX2-1	Pazopanib	2	41	1.17494	0.232589	0.0199336
TNKS2	Pazopanib	2	41	1.17494	0.232589	0.0199336
EPHA6	AZD6244	2	33	-1.75395	-0.810604	0.0201681
SETBP1	AZD6244	2	33	-1.6244	-0.699906	0.0201681
EPHA5	AZD4547	5	44	-1.21235	-0.277809	0.0201753
NTRK1	AZD4547	4	45	-1.25311	-0.325508	0.020361
TNFAIP3	Lapatinib	4	45	-1.40167	-0.487148	0.020361
FLT1	Lapatinib	2	47	1.37419	0.458582	0.0204082
TBX22	Afatinib	2	47	1.48072	0.566295	0.0204082
PTCH1	AZD4547	9	40	1.14117	0.190515	0.0204216
CDX2	Erlotinib	4	42	-1.41072	-0.496428	0.0206269
DOT1L	Regorafenib	2	40	1.27426	0.34966	0.0209059
ATM	Crizotinib	2	46	-1.28179	-0.358158	0.0212766
GNAS	Regorafenib	3	39	1.18769	0.248153	0.0214286
PGR	Imatinib	3	39	-1.15334	-0.205819	0.0214286
MED12	BKM120	3	46	1.23192	0.300914	0.022145
PAX5	LDK378	3	41	-1.21083	-0.275998	0.0221987
ALK	Dasatinib	6	38	1.25386	0.326381	0.0222245
BRIP1	Dasatinib	6	38	-1.34285	-0.425294	0.0222245
MITF	Erlotinib	3	43	-1.4988	-0.583804	0.0229249
CHEK1	Ibrutinib	2	38	-1.558	-0.639693	0.0230769
SF3A1	Ibrutinib	2	38	1.35616	0.43953	0.0230769
TRAF7	Ibrutinib	2	38	1.35616	0.43953	0.0230769
CHD2	Neratinib	2	44	-2.01633	-1.01173	0.0231884
EGFR	BYL719	4	42	-1.17607	-0.233979	0.0233845
TNFAIP3	BYL719	4	42	-1.20928	-0.274146	0.0233845
KRAS	AZD5363	6	32	-1.23175	-0.300705	0.0234312
MET	bosutinib	2	50	1.34304	0.425502	0.023809
CARD11	ABT.199	4	39	1.21343	0.279086	0.0239365
LRP1B	Olaparib	3	18	1.12576	0.170896	0.0240602
MED12	AZD5363	3	35	1.2983	0.376623	0.0241821
CHD4	Axitinib	4	43	1.15588	0.208994	0.0241864
ERBB4	Trametinib	2	30	1.74357	0.802047	0.0241935
INHBA	Trametinib	2	30	1.74357	0.802047	0.0241935
TBX3	Trametinib	2	30	1.74357	0.802047	0.0241935
KRAS	Cediranib	6	43	1.10282	0.1412	0.0242186
MSH6	ABT.199	9	34	1.13224	0.179174	0.024264
EPHB1	Nilotinib	2	37	1.29372	0.371522	0.0242915
SMARCA1	Nilotinib	2	37	1.29372	0.371522	0.0242915
MPL	Neratinib	8	38	1.27457	0.350008	0.0245417
EPHA6	Dasatinib	2	42	-2.01805	-1.01296	0.02537
CIC	Panobinostat	7	40	-1.4119	-0.497638	0.0257243
JAK2	AZD4547	3	46	1.22919	0.297706	0.0257273
TRAF7	Cediranib	3	46	1.12864	0.174583	0.0257273
ERBB3	Trametinib	5	27	-1.8229	-0.866237	0.0258422
MDM2	Gefitinib	2	48	1.42094	0.506846	0.0261224
TNKS	Dasatinib	3	41	1.34281	0.425252	0.026276
ROS1	Cediranib	7	42	1.08101	0.112386	0.0265107
STAG2	ABT.199	2	41	1.30373	0.382644	0.0265781
BRCA1	Dacomitinib	7	38	1.28591	0.362786	0.0271958
CHEK1	Cediranib	2	47	-1.23841	-0.308489	0.0272109
FGFR4	Cediranib	2	47	1.20548	0.269613	0.0272109
IGF1R	Lapatinib	2	47	1.37181	0.456082	0.0272109
MDM2	BKM120	2	47	1.30362	0.382526	0.0272109
CHEK2	Afatinib	5	44	-1.38302	-0.467824	0.0272161
MSH6	Lapatinib	9	40	1.19732	0.259811	0.0273308
SLIT2	Vemurafenib	5	33	1.15299	0.205376	0.0275131
MAP3K13	Regorafenib	2	40	1.24953	0.321386	0.0278746
FGFR1	bosutinib	3	49	-1.24406	-0.315058	0.0284163
MPL	Carbozantinib	7	29	1.08175	0.113365	0.0285555
FGFR2	Axitinib	6	41	-1.13188	-0.178727	0.0287365
TRRAP	Axitinib	3	44	1.18477	0.244606	0.0292322
BRCA1	Lapatinib	9	40	1.19292	0.254496	0.0293316
EPHA7	Axitinib	2	45	1.16529	0.220685	0.0296022
STAG2	Panobinostat	2	45	1.72441	0.786099	0.0296022
TBX22	Axitinib	2	45	1.24957	0.321435	0.0296022
JAK1	Lapatinib	3	46	1.32892	0.41025	0.0297438
MED12	Lapatinib	3	46	1.29614	0.374223	0.0297438
KDM5A	Lapatinib	5	44	1.2358	0.305442	0.0299536
KRAS	Dovitinib	6	46	1.17339	0.230684	0.0302495
BRAF	Regorafenib	3	39	1.15972	0.21378	0.0303136
ATR	Axitinib	4	43	1.11589	0.158199	0.0305441
KDR	Axitinib	5	42	1.14423	0.194382	0.0306792
PRDM1	Ibrutinib	2	38	1.32827	0.409547	0.0307692
USP9X	Ibrutinib	2	38	1.34066	0.422948	0.0307692
ERBB4	LY2835219	2	44	1.28855	0.365744	0.0309179
RICTOR	Erlotinib	3	43	-1.44078	-0.526847	0.0312253
HOXA3	Everolimus	2	32	-1.77852	-0.83068	0.0320856
PALB2	Carbozantinib	5	31	1.09776	0.134559	0.0322235
SMAD2	Dacomitinib	2	43	-2.00044	-1.00032	0.0323232
EPHA3	Nilotinib	2	37	1.27677	0.352503	0.0323887
PDGFRA	Nilotinib	2	37	1.27677	0.352503	0.0323887
TP53	Trametinib	20	12	1.47184	0.557618	0.0323942
BRD3	AZD2014	2	48	-1.71753	-0.780332	0.0326531
ROS1	Sunitinib	6	40	1.14386	0.193906	0.0328726
NF1	Vandetanib	3	40	1.14978	0.201359	0.0330605
PARP4	Carbozantinib	6	30	1.08221	0.113984	0.0330631
EPHA7	ABT.888	2	14	1.20078	0.263974	0.0333333
PRPF40B	ABT.888	2	14	1.20078	0.263974	0.0333333
PRSS8	LDK378	2	42	1.21494	0.280887	0.0338266
ESR1	Cediranib	2	47	1.15948	0.213483	0.0340136
PIK3C3	Cediranib	2	47	1.15948	0.213483	0.0340136
PIK3R1	Cediranib	3	46	1.15705	0.210455	0.034086
BAP1	Regorafenib	4	38	1.17576	0.233597	0.0340927
FANCA	Regorafenib	4	38	1.15649	0.209755	0.0340927
PARP4	Lapatinib	8	41	1.19281	0.25437	0.0342085
ELMO1	bosutinib	2	50	1.31374	0.393678	0.0342219
IRS2	Pazopanib	6	37	1.10613	0.145516	0.0345568
CARD11	Dovitinib	5	47	1.11823	0.161216	0.0345854
KDR	ABT.199	4	39	1.29276	0.370455	0.0349566
SETD2	ABT.199	4	39	1.1888	0.249511	0.0349566
SF3A1	ABT.199	2	41	1.2909	0.368374	0.0354374
AURKB	Imatinib	3	39	1.12982	0.176095	0.0355401
KAT6A	Imatinib	3	39	1.12808	0.173863	0.0355401
RICTOR	Dasatinib	3	41	1.32456	0.405518	0.0357898
FLT1	Trametinib	2	30	1.73734	0.796876	0.0362903
PRDM1	Crizotinib	3	45	1.11091	0.151739	0.036309
TNFAIP3	Gefitinib	4	46	-1.38374	-0.468576	0.0363439
ROS1	Regorafenib	6	36	1.12858	0.174505	0.0363576
NOTCH3	Carbozantinib	13	23	1.06317	0.0883691	0.0367393
ROBO1	bosutinib	7	45	1.19321	0.254846	0.0369866
BARD1	Regorafenib	2	40	1.23958	0.30985	0.0371661
SH2B3	Regorafenib	2	40	-1.22948	-0.298048	0.0371661
EP300	AZD6244	3	32	-1.45735	-0.543352	0.0375859
KRAS	bosutinib	5	47	1.11795	0.160857	0.0376835
DAXX	Nilotinib	3	36	1.20856	0.273291	0.0380786
EP300	Panobinostat	4	43	1.72003	0.782432	0.0380792
ASXL1	Carbozantinib	2	34	1.15226	0.204462	0.0380952
CHD2	Carbozantinib	2	34	1.15226	0.204462	0.0380952
FLT3	Vandetanib	3	40	1.14918	0.200606	0.0384086
BRD3	Dovitinib	2	50	1.16495	0.220271	0.038465
ESR1	bosutinib	2	50	1.31063	0.390263	0.038465
PIK3C3	bosutinib	2	50	1.31063	0.390263	0.038465
ALK	AZD2014	6	44	1.24846	0.320154	0.0385787
APOBEC3B	Dacomitinib	3	42	1.33484	0.416662	0.0386187
ASXL1	LY2835219	2	44	1.28767	0.364763	0.0386473
DOT1L	Neratinib	2	44	1.44409	0.530164	0.0386473
NKX2-1	Axitinib	3	44	1.18767	0.248132	0.0387296
NKX2-1	BKM120	3	46	1.23093	0.299749	0.0388624
CHD4	ABT.199	4	39	1.31656	0.39677	0.0393323
EGFR	BKM120	4	45	-1.201	-0.264233	0.0395042
JAK3	Afatinib	4	45	1.33038	0.411835	0.0395042
EGFR	Trametinib	4	28	-1.80097	-0.848773	0.0398776
KDM5A	ABT.199	5	38	1.20955	0.274473	0.0399523
ETV4	AZD2014	1	49	-2.4112	-1.26975	0.04
FANCC	Foretinib	1	49	-1.4674	-0.553266	0.04
NRAS	Gefitinib	1	49	1.58629	0.665659	0.04
PARP3	Foretinib	1	49	-1.4674	-0.553266	0.04
RAD52	AZD2014	1	49	1.61224	0.689071	0.04
STAT4	Gefitinib	1	49	-1.9072	-0.931457	0.04
TGFBR2	Foretinib	1	49	-1.4674	-0.553266	0.04
ELMO1	Dacomitinib	2	43	1.38677	0.471732	0.040404
JAK1	Dacomitinib	2	43	1.38976	0.474833	0.040404
NOTCH3	Dovitinib	15	37	1.07234	0.100766	0.0404203
BCL2L2	Cediranib	1	48	-1.29986	-0.37836	0.0408163
ETV4	Afatinib	1	48	-2.18664	-1.12872	0.0408163
ETV4	Lapatinib	1	48	-1.85534	-0.891682	0.0408163
ETV4	BKM120	1	48	-1.53045	-0.613959	0.0408163
FLT3	AZD2014	2	48	1.36672	0.450713	0.0408163
INPP4B	Foretinib	2	48	1.18954	0.250401	0.0408163
NRAS	Lapatinib	1	48	1.44433	0.530405	0.0408163
NRAS	BKM120	1	48	1.4315	0.517523	0.0408163
PDGFRB	Cediranib	1	48	-1.29986	-0.37836	0.0408163
RPA1	AZD4547	1	48	1.39102	0.476145	0.0408163
WISP3	Cediranib	1	48	1.33079	0.412278	0.0408163
EPHA6	Ibrutinib	2	38	-1.54337	-0.626087	0.0410256
MPL	ABT.199	7	36	-1.17619	-0.234116	0.0411883
MPL	AZD4547	9	40	1.11279	0.154175	0.0412313
DAXX	Dasatinib	3	41	1.3268	0.407948	0.0413772
EPHB6	Foretinib	3	47	-1.17693	-0.235032	0.0414286
TOP1	Crizotinib	1	47	-1.3714	-0.455648	0.0416667
EP300	Everolimus	4	30	-1.5418	-0.624612	0.0419614
EPHA6	Cediranib	2	47	-1.17941	-0.238065	0.042517
PDGFRB	Lapatinib	2	47	-1.52835	-0.611973	0.042517
SF3A1	Afatinib	2	47	1.45611	0.542119	0.042517
ERG	Axitinib	1	46	-1.34821	-0.431044	0.0425532
NRAS	Axitinib	1	46	1.36216	0.445893	0.0425532
RUNX1	Axitinib	1	46	-1.34821	-0.431044	0.0425532
APOBEC3B	Everolimus	2	32	-1.50203	-0.586914	0.0427807
HOXA3	bosutinib	2	50	-1.29337	-0.371138	0.0431473
IL7R	Dovitinib	2	50	1.16316	0.218047	0.0431473
BRD4	Nilotinib	2	37	1.26822	0.342806	0.0431849
CBL	Nilotinib	2	37	1.26822	0.342806	0.0431849
CDK12	Nilotinib	2	37	1.26822	0.342806	0.0431849
EYA2	Nilotinib	2	37	1.26822	0.342806	0.0431849
INSR	Nilotinib	2	37	1.26822	0.342806	0.0431849
BCORL1	LDK378	5	39	1.13122	0.177882	0.0433091
EP300	Regorafenib	4	38	1.13572	0.183606	0.0433664
ABL2	LY2835219	1	45	1.42461	0.510562	0.0434783
APOBEC3A	LY2835219	1	45	1.42461	0.510562	0.0434783
ARAF	Neratinib	1	45	1.58473	0.664238	0.0434783
BARD1	LY2835219	1	45	1.42461	0.510562	0.0434783
CHUK	LY2835219	1	45	1.42461	0.510562	0.0434783
CRBN	LY2835219	1	45	1.42461	0.510562	0.0434783
CTNNA1	LY2835219	1	45	1.42461	0.510562	0.0434783
CTNNB1	Neratinib	1	45	-2.85222	-1.51209	0.0434783
CYP17A1	LY2835219	1	45	1.42461	0.510562	0.0434783
DOCK2	LY2835219	1	45	1.42461	0.510562	0.0434783
EPHA3	LY2835219	1	45	1.42461	0.510562	0.0434783
ETV4	Neratinib	1	45	-2.85222	-1.51209	0.0434783
ETV4	BYL719	1	45	-1.4815	-0.567057	0.0434783
ETV4	LY2835219	1	45	-1.54198	-0.62478	0.0434783
EWSR1	LY2835219	1	45	1.42461	0.510562	0.0434783
EZH2	LY2835219	1	45	1.42461	0.510562	0.0434783
FGF19	LY2835219	1	45	1.42461	0.510562	0.0434783
FGF4	LY2835219	1	45	1.42461	0.510562	0.0434783
FGF7	LY2835219	1	45	1.42461	0.510562	0.0434783
FLT1	Erlotinib	1	45	1.44038	0.526446	0.0434783
GNA11	LY2835219	1	45	1.42461	0.510562	0.0434783
GSK3B	LY2835219	1	45	1.42461	0.510562	0.0434783
GUCY1A2	LY2835219	1	45	1.42461	0.510562	0.0434783
IGF1R	Neratinib	1	45	1.58473	0.664238	0.0434783
INHBA	LY2835219	1	45	1.42461	0.510562	0.0434783
INPP4B	LY2835219	1	45	1.42461	0.510562	0.0434783
JUN	LY2835219	1	45	1.42461	0.510562	0.0434783
MAP3K1	LY2835219	1	45	1.42461	0.510562	0.0434783
NCOA3	LY2835219	1	45	1.42461	0.510562	0.0434783
PAK7	Neratinib	1	45	1.58473	0.664238	0.0434783
PARP2	Erlotinib	1	45	-1.83495	-0.87574	0.0434783
PDGFRA	LY2835219	1	45	1.42461	0.510562	0.0434783
PRKAR1A	LY2835219	1	45	1.42461	0.510562	0.0434783
RAB35	LY2835219	1	45	1.42461	0.510562	0.0434783
RAD51	LY2835219	1	45	1.42461	0.510562	0.0434783
RUNX1	Sunitinib	1	45	1.40769	0.49333	0.0434783
SF3B1	LY2835219	1	45	1.42461	0.510562	0.0434783
SPOP	LY2835219	1	45	1.42461	0.510562	0.0434783
TBX3	LY2835219	1	45	1.42461	0.510562	0.0434783
TNFRSF14	LY2835219	1	45	1.42461	0.510562	0.0434783
TSC1	LY2835219	1	45	1.42461	0.510562	0.0434783
U2AF2	LY2835219	1	45	1.42461	0.510562	0.0434783
XPO1	LY2835219	1	45	1.42461	0.510562	0.0434783
ZNF217	LY2835219	1	45	1.42461	0.510562	0.0434783
ZNF703	LY2835219	1	45	1.42461	0.510562	0.0434783
JAK1	AZD4547	3	46	1.21141	0.276687	0.0440729
KIT	Cediranib	3	46	1.15448	0.207242	0.0440729
NKX2-1	Afatinib	3	46	1.36238	0.446133	0.0440729
ZRSR2	Lapatinib	3	46	1.25234	0.324625	0.0440729
CHD4	Pazopanib	4	39	1.11994	0.163424	0.0441455
KIT	Axitinib	3	44	1.12561	0.170704	0.0441566
CSF1R	Pazopanib	2	41	-1.21518	-0.281164	0.0442968
EPHA6	Vandetanib	2	41	-1.25941	-0.332748	0.0442968
FLT1	ABT.199	2	41	1.27573	0.35132	0.0442968
MET	Vandetanib	2	41	1.17656	0.234575	0.0442968
TNFAIP3	AZD2014	4	46	-1.42146	-0.507374	0.0443248
BRAF	Pazopanib	3	40	1.11582	0.158099	0.0444048
CDH2	Pazopanib	3	40	1.12337	0.167827	0.0444048
MAP3K13	Pazopanib	3	40	1.11078	0.151576	0.0444048
NRAS	Dacomitinib	1	44	1.42974	0.515757	0.0444444
CIC	LDK378	7	37	-1.09929	-0.136571	0.0449452
SLIT2	Regorafenib	5	37	1.13285	0.179952	0.0451927
ARID1B	Dasatinib	1	43	1.6352	0.709471	0.0454545
AXL	LDK378	1	43	1.29079	0.36826	0.0454545
BCL2L2	Dasatinib	1	43	-3.12806	-1.64527	0.0454545
CYLD	LDK378	1	43	1.29079	0.36826	0.0454545
FGF12	LDK378	1	43	1.29079	0.36826	0.0454545
PDK1	LDK378	1	43	1.29079	0.36826	0.0454545
RAF1	LDK378	1	43	1.29079	0.36826	0.0454545
SMAD3	LDK378	1	43	1.29079	0.36826	0.0454545
SOX10	LDK378	1	43	1.29079	0.36826	0.0454545
ERG	Vemurafenib	2	36	1.18733	0.247718	0.0455192
PIK3CA	LDK378	12	32	1.09381	0.129363	0.0455993
PTEN	Sunitinib	5	41	1.12184	0.165869	0.0457442
CHEK1	Imatinib	2	40	-1.14624	-0.196913	0.0464576
ARAF	ABT.199	1	42	-1.75853	-0.814371	0.0465116
HOXA3	ABT.199	1	42	-1.75853	-0.814371	0.0465116
PAK7	ABT.199	1	42	-1.75853	-0.814371	0.0465116
PARP2	Vandetanib	1	42	-1.47121	-0.556999	0.0465116
RUNX1	Pazopanib	1	42	1.25651	0.329425	0.0465116
IGF2R	Trametinib	4	28	-1.7888	-0.838994	0.0465517
IGF2R	Olaparib	3	18	1.0936	0.129087	0.0466165
FLT4	Dacomitinib	5	40	1.28795	0.365071	0.0467097
MSH6	Ibrutinib	9	31	1.17053	0.227161	0.0468806
PTCH1	Dabrafenib	3	14	1.21233	0.27778	0.0470588
PPP2R1A	Lapatinib	5	44	1.20367	0.267436	0.0470988
EPHB4	LDK378	3	41	1.16133	0.215784	0.0474177
ARID1A	Everolimus	6	28	-1.38196	-0.46672	0.0474934
ARAF	Imatinib	1	41	1.20611	0.270356	0.047619
HSP90AA1	Imatinib	1	41	-1.28662	-0.36359	0.047619
HSP90AA1	Regorafenib	1	41	1.40374	0.489271	0.047619
PAK7	Imatinib	1	41	1.20611	0.270356	0.047619
PIK3CA	Dovitinib	14	38	1.09882	0.135949	0.0479926
ALK	Axitinib	6	41	1.08203	0.113741	0.0481038
JAK3	Lapatinib	4	45	1.22432	0.291981	0.0481791
JAK3	Cediranib	4	45	1.09925	0.136526	0.0481791
CHEK1	bosutinib	2	50	-1.33917	-0.421337	0.0483024
EPHA7	Erlotinib	2	44	1.28669	0.363662	0.0483092
GRIN2A	Neratinib	2	44	-1.80578	-0.852618	0.0483092
PRPF40B	Erlotinib	2	44	1.28669	0.363662	0.0483092
PTCH2	LY2835219	2	44	1.2105	0.275602	0.0483092
MSH6	Everolimus	7	27	1.19532	0.257394	0.0484778
KDM5A	Imatinib	4	38	1.10826	0.148295	0.0486733
PRPF40B	Carbozantinib	3	33	1.12026	0.163835	0.0487395
BCORL1	ABT.199	5	38	1.22352	0.291036	0.0488366
DOT1L	AZD2014	2	48	1.4028	0.488305	0.0489796
ERG	Foretinib	2	48	1.17924	0.237856	0.0489796
FGFR4	AZD2014	2	48	-1.68697	-0.754434	0.0489796
FLT1	AZD2014	2	48	1.35565	0.438984	0.0489796
FLT1	Foretinib	2	48	1.18638	0.24656	0.0489796
SMAD2	Gefitinib	2	48	-1.61247	-0.689276	0.0489796
EP300	Axitinib	5	42	-1.13057	-0.17705	0.0490684
BAP1	ABT.199	4	39	1.19827	0.260956	0.0493477
ERBB2	Trametinib	3	29	1.54533	0.627913	0.0495968
RB1	BKM120	3	46	1.20826	0.272935	0.0497178
FANCG	Dovitinib	4	48	1.10922	0.14954	0.0498957
ABL2	Ibrutinib	1	39	1.45354	0.539569	0.05
APOBEC3A	Ibrutinib	1	39	1.45354	0.539569	0.05
BARD1	Ibrutinib	1	39	1.45354	0.539569	0.05
BRD4	Ibrutinib	1	39	1.45354	0.539569	0.05
CBL	Ibrutinib	1	39	1.45354	0.539569	0.05
CHUK	Ibrutinib	1	39	1.45354	0.539569	0.05
CRBN	Ibrutinib	1	39	1.45354	0.539569	0.05
CTNNA1	Ibrutinib	1	39	1.45354	0.539569	0.05
CTNNB1	Ibrutinib	1	39	1.45354	0.539569	0.05
CYP17A1	Ibrutinib	1	39	1.45354	0.539569	0.05
DOCK2	Ibrutinib	1	39	1.45354	0.539569	0.05
EPHA3	Ibrutinib	1	39	1.45354	0.539569	0.05
EPHB1	Ibrutinib	1	39	1.45354	0.539569	0.05
ESR1	Ibrutinib	1	39	1.45354	0.539569	0.05
EWSR1	Ibrutinib	1	39	1.45354	0.539569	0.05
EYA2	Ibrutinib	1	39	1.45354	0.539569	0.05
EZH2	Ibrutinib	1	39	1.45354	0.539569	0.05
FGF19	Ibrutinib	1	39	1.45354	0.539569	0.05
FGF4	Ibrutinib	1	39	1.45354	0.539569	0.05
FGF7	Ibrutinib	1	39	1.45354	0.539569	0.05
GNA11	Ibrutinib	1	39	1.45354	0.539569	0.05
GSK3B	Ibrutinib	1	39	1.45354	0.539569	0.05
GUCY1A2	Ibrutinib	1	39	1.45354	0.539569	0.05
INHBA	Ibrutinib	1	39	1.45354	0.539569	0.05
INSR	Ibrutinib	1	39	1.45354	0.539569	0.05
JUN	Ibrutinib	1	39	1.45354	0.539569	0.05
MAP3K1	Ibrutinib	1	39	1.45354	0.539569	0.05
NCOA3	Ibrutinib	1	39	1.45354	0.539569	0.05
NKX2-1	Ibrutinib	1	39	1.45354	0.539569	0.05
PDGFRA	Ibrutinib	1	39	1.45354	0.539569	0.05
PIK3C3	Ibrutinib	1	39	1.45354	0.539569	0.05
PIK3R2	Ibrutinib	1	39	1.45354	0.539569	0.05
PRKAR1A	Ibrutinib	1	39	1.45354	0.539569	0.05
RAB35	Ibrutinib	1	39	1.45354	0.539569	0.05
RAD51	Ibrutinib	1	39	1.45354	0.539569	0.05
RB1	Ibrutinib	1	39	1.45354	0.539569	0.05
SF3B1	Ibrutinib	1	39	1.45354	0.539569	0.05
SPOP	Ibrutinib	1	39	1.45354	0.539569	0.05
TBX22	Ibrutinib	1	39	1.45354	0.539569	0.05
TBX3	Ibrutinib	1	39	1.45354	0.539569	0.05
TIPARP	Ibrutinib	1	39	-1.56856	-0.649444	0.05
TNFRSF14	Ibrutinib	1	39	1.45354	0.539569	0.05
TNKS2	Ibrutinib	1	39	1.45354	0.539569	0.05
TSC1	Ibrutinib	1	39	1.45354	0.539569	0.05
U2AF2	Ibrutinib	1	39	1.45354	0.539569	0.05
XPO1	Ibrutinib	1	39	1.45354	0.539569	0.05
ZNF217	Ibrutinib	1	39	1.45354	0.539569	0.05
ZNF703	Ibrutinib	1	39	1.45354	0.539569	0.05
MED12	Panobinostat	3	44	1.47164	0.557427	0.0500771
PMS2	Axitinib	3	44	1.11813	0.161082	0.0500771
IRS2	Sunitinib	6	40	1.13977	0.188745	0.0505952
FANCG	Carbozantinib	2	34	1.1158	0.158083	0.0507937
APC	ABT.199	3	40	1.16937	0.225727	0.0508873
DAXX	ABT.199	3	40	1.23063	0.299398	0.0508873
MDM2	Lapatinib	2	47	1.34819	0.431021	0.0510204
MET	AZD4547	2	47	-1.40894	-0.494615	0.0510204
PRDM1	Lapatinib	2	47	1.34429	0.426845	0.0510204
STAG2	Afatinib	2	47	1.42645	0.512433	0.0510204
ARAF	Nilotinib	1	38	-1.43005	-0.516061	0.0512821
ELMO1	Ibrutinib	2	38	1.33851	0.420633	0.0512821
HOXA3	Nilotinib	1	38	-1.43005	-0.516061	0.0512821
PAK7	Nilotinib	1	38	-1.43005	-0.516061	0.0512821
IGF2R	BYL719	4	42	-1.16582	-0.221349	0.0512915
ROS1	Dovitinib	7	45	1.13888	0.187618	0.0521818
HSP90AA1	Vemurafenib	1	37	1.33057	0.412046	0.0526316
RAD52	AZD5363	1	37	1.41165	0.497386	0.0526316
MPL	LDK378	7	37	-1.0913	-0.126044	0.0528247
CHD4	Cediranib	4	45	1.13655	0.184664	0.0530027
CTCF	Neratinib	3	43	-1.53024	-0.613763	0.0534914
PMS2	LY2835219	3	43	1.22348	0.29099	0.0534914
PDGFRB	AZD6244	2	33	-1.58657	-0.665908	0.0537815
MTOR	bosutinib	2	50	1.29122	0.368733	0.0539653
TRRAP	bosutinib	2	50	1.29122	0.368733	0.0539653
DIS3	Nilotinib	2	37	1.29383	0.371644	0.0539811
INPP4B	Nilotinib	2	37	1.24424	0.315267	0.0539811
FGFR3	Imatinib	4	38	-1.12439	-0.169139	0.054409
NOTCH1	LY2835219	6	40	1.15927	0.213217	0.0549032
MED12	Pazopanib	2	41	1.13336	0.180611	0.055371
PDGFRB	Vandetanib	2	41	-1.25357	-0.326048	0.055371
TNKS	Pazopanib	2	41	1.13336	0.180611	0.055371
CASP8	Axitinib	2	45	1.14669	0.197478	0.0555042
EPHA3	Panobinostat	2	45	1.56687	0.647888	0.0555042
PDGFRA	Panobinostat	2	45	1.56687	0.647888	0.0555042
WWP1	Axitinib	2	45	1.14669	0.197478	0.0555042
DOT1L	Carbozantinib	1	35	1.29841	0.376748	0.0555556
ERG	Carbozantinib	1	35	1.29841	0.376748	0.0555556
MAP2K4	Carbozantinib	1	35	-1.20006	-0.263104	0.0555556
TSC2	Carbozantinib	1	35	-1.20006	-0.263104	0.0555556
ATM	AZD5363	5	33	-1.21702	-0.283348	0.0556359
APOBEC3B	Afatinib	3	46	1.36466	0.44854	0.0557968
IKBKE	BKM120	3	46	1.19676	0.259132	0.0557968
ARID2	BYL719	4	42	-1.18185	-0.241045	0.0566964
CHD4	Sunitinib	4	42	1.14454	0.194771	0.0566964
FGFR3	LY2835219	4	42	-1.20606	-0.270301	0.0566964
GNAS	BYL719	4	42	-1.15607	-0.209224	0.0566964
KAT6A	LY2835219	4	42	1.20432	0.268221	0.0566964
MSH6	BKM120	9	40	1.09965	0.137039	0.0567906
CDH2	Vemurafenib	2	36	1.2309	0.299712	0.056899
INPP4B	Vemurafenib	2	36	1.2309	0.299712	0.056899
EPHA6	Everolimus	2	32	-1.70884	-0.77302	0.057041
PAX5	Everolimus	2	32	-1.59288	-0.671638	0.057041
JAK2	AZD6244	1	34	1.55458	0.636525	0.0571429
MDM2	AZD6244	1	34	1.55458	0.636525	0.0571429
PARP2	AZD6244	1	34	-1.99855	-0.998954	0.0571429
SETD2	Carbozantinib	4	32	1.10087	0.138641	0.0571429
SYK	AZD6244	1	34	1.55458	0.636525	0.0571429
RB1	Dacomitinib	3	42	1.31829	0.39867	0.0572234
ARFRP1	LY2835219	2	44	1.2854	0.362218	0.057971
CDH20	LY2835219	2	44	1.2854	0.362218	0.057971
CHEK1	Sunitinib	2	44	-1.18368	-0.243275	0.057971
DOT1L	BYL719	2	44	1.19033	0.251366	0.057971
HOXA3	LY2835219	2	44	1.18603	0.246138	0.057971
MSH2	LY2835219	2	44	1.2854	0.362218	0.057971
SMAD2	Neratinib	2	44	-1.71	-0.773994	0.057971
ACVR1B	Imatinib	2	40	1.16138	0.215843	0.058072
ELMO1	Regorafenib	2	40	1.20189	0.265307	0.058072
PRPF40B	Foretinib	3	47	1.1258	0.170952	0.0586735
DOT1L	Gefitinib	2	48	1.24603	0.317336	0.0587755
GATA2	AZD2014	2	48	-1.64499	-0.718077	0.0587755
INHBA	AZD2014	2	48	1.35242	0.435547	0.0587755
TBX22	Gefitinib	2	48	1.41003	0.495728	0.0587755
TBX3	AZD2014	2	48	1.35242	0.435547	0.0587755
BCL2L2	Everolimus	1	33	-2.66305	-1.41308	0.0588235
PDGFRB	Everolimus	1	33	-2.66305	-1.41308	0.0588235
SMO	Dabrafenib	2	15	-1.26247	-0.336246	0.0588235
STK11	Everolimus	1	33	-2.66305	-1.41308	0.0588235
BRIP1	Nilotinib	4	35	-1.18956	-0.250429	0.0590145
CDH2	Trametinib	3	29	1.727	0.788269	0.0592742
ACVR1B	Dovitinib	2	50	1.14146	0.190886	0.0601719
STAG2	bosutinib	2	50	1.2889	0.366146	0.0601719
CHEK2	BKM120	7	42	-1.13262	-0.179658	0.0602532
FLT4	Cediranib	7	42	1.07718	0.107262	0.0602532
ERBB2	BYL719	3	43	1.20824	0.272907	0.0603426
GRIN2A	LY2835219	3	43	1.22302	0.290444	0.0603426
FLT1	Dacomitinib	2	43	1.36846	0.452554	0.0606061
PARP4	Erlotinib	7	39	1.1865	0.246709	0.0611158
BRCA1	Foretinib	8	42	1.08407	0.116457	0.0612227
DIS3	BKM120	2	47	1.26336	0.337269	0.0612245
KEAP1	Cediranib	2	47	1.14686	0.197683	0.0612245
NTRK2	AZD4547	2	47	-1.32179	-0.402498	0.0612245
STAG2	Lapatinib	2	47	1.28177	0.35814	0.0612245
TP53	AZD4547	28	21	1.12237	0.166552	0.0612295
ATR	Imatinib	3	39	1.12394	0.168571	0.0623693
DAXX	Imatinib	3	39	1.12056	0.164222	0.0623693
JAK3	Imatinib	3	39	1.12113	0.164954	0.0623693
RET	Regorafenib	3	39	-1.20035	-0.26346	0.0623693
MPL	Regorafenib	7	35	1.09845	0.135467	0.062473
HSP90AA1	Trametinib	1	31	2.29942	1.20127	0.0625
SLIT2	Dasatinib	5	39	1.20153	0.264872	0.0631726
CSF1R	Carbozantinib	2	34	-1.1358	-0.183709	0.0634921
KDM5C	Carbozantinib	2	34	1.10522	0.144328	0.0634921
ATM	AZD2014	5	45	-1.38016	-0.464837	0.0640724
TET2	Gefitinib	5	45	-1.32685	-0.408005	0.0640724
KDR	Ibrutinib	2	38	1.33507	0.416915	0.0641026
SMAD2	Ibrutinib	2	38	-1.46627	-0.552156	0.0641026
SMARCA1	Ibrutinib	2	38	1.33507	0.416915	0.0641026
JAK3	bosutinib	3	49	1.21802	0.284532	0.0642534
BRD2	Olaparib	4	17	1.09282	0.128056	0.0648287
TRAF7	bosutinib	4	48	1.18101	0.24002	0.0648481
SMARCA4	LDK378	8	36	-1.08522	-0.117985	0.0648931
FLT4	Ibrutinib	6	34	1.20053	0.263666	0.0652609
MPL	Ibrutinib	6	34	1.21849	0.285092	0.0652609
CHD2	Foretinib	3	47	1.14762	0.198648	0.0653061
FANCE	AZD2014	3	47	1.36594	0.449895	0.0653061
DAXX	Pazopanib	3	40	1.10649	0.145994	0.0657969
FLT4	Panobinostat	6	41	1.2893	0.366586	0.0659069
ATM	Dovitinib	5	47	1.10013	0.137672	0.0659579
JAK3	Carbozantinib	3	33	1.11773	0.160577	0.0663866
MED12	Carbozantinib	3	33	1.16599	0.22155	0.0663866
FGFR1	ABT.199	2	41	-1.26022	-0.333679	0.0664452
NKX2-1	ABT.199	2	41	1.25166	0.323841	0.0664452
TNFAIP3	Pazopanib	2	41	1.14285	0.192634	0.0664452
TNKS2	ABT.199	2	41	1.25166	0.323841	0.0664452
EPHB1	Panobinostat	2	45	1.56659	0.647624	0.066605
PDGFRB	Axitinib	2	45	-1.18215	-0.241411	0.066605
RAD51B	Panobinostat	2	45	-1.76218	-0.817364	0.066605
RB1	Panobinostat	2	45	1.56659	0.647624	0.066605
BCORL1	ABT.888	2	14	-1.22772	-0.295981	0.0666667
SMAD2	ABT.888	2	14	-1.22772	-0.295981	0.0666667
PIK3CA	BYL719	13	33	-1.11211	-0.153301	0.0668671
EPHA6	Dovitinib	2	50	-1.17699	-0.235102	0.066959
MSH6	Imatinib	7	35	1.08421	0.116644	0.0676746
ALOX12B	LY2835219	3	43	1.21763	0.284072	0.0677207
RICTOR	BYL719	3	43	-1.16797	-0.224009	0.0677207
FANCI	Regorafenib	12	30	1.09449	0.130254	0.067757
BARD1	AZD2014	2	48	1.3398	0.422021	0.0685714
ATR	Erlotinib	4	42	1.2458	0.317076	0.0688176
CTCF	Sunitinib	4	42	1.12725	0.172805	0.0688176
PALB2	LDK378	5	39	-1.11853	-0.161598	0.0690897
CHD2	LDK378	3	41	-1.16712	-0.222958	0.0691634
MED12	Afatinib	3	46	1.37517	0.459614	0.0694746
EPHA6	Erlotinib	2	44	-1.46717	-0.553034	0.0695652
TNKS2	LY2835219	2	44	1.28463	0.361355	0.0695652
ARFRP1	Regorafenib	2	40	1.1952	0.257256	0.0696864
CDH20	Regorafenib	2	40	1.1952	0.257256	0.0696864
CHEK1	Regorafenib	2	40	-1.19782	-0.260414	0.0696864
GRIN2A	Regorafenib	2	40	1.1952	0.257256	0.0696864
IGF1R	Imatinib	2	40	1.1602	0.214368	0.0696864
MSH2	Regorafenib	2	40	1.1952	0.257256	0.0696864
PRDM1	Imatinib	2	40	1.13568	0.183553	0.0696864
PTEN	AZD5363	7	31	-1.171	-0.227743	0.0700892
TP53	Erlotinib	26	20	1.14473	0.195009	0.0706718
JAK1	Imatinib	3	39	1.10616	0.145563	0.0707317
PMS2	Regorafenib	3	39	1.14906	0.200459	0.0707317
TET2	Regorafenib	3	39	-1.16083	-0.215154	0.0707317
DAXX	Axitinib	3	44	1.1056	0.14483	0.070922
APC	Dovitinib	3	49	1.141	0.190299	0.0710407
TNFAIP3	Dovitinib	3	49	1.1191	0.16234	0.0710407
CDX2	bosutinib	5	47	1.15618	0.209367	0.0710569
EPHA5	bosutinib	5	47	1.16559	0.221055	0.0710569
SETBP1	Cediranib	5	44	1.08428	0.116733	0.0710929
ERBB4	Vemurafenib	2	36	1.20796	0.272574	0.0711238
INHBA	Vemurafenib	2	36	1.20796	0.272574	0.0711238
TBX3	Vemurafenib	2	36	1.20796	0.272574	0.0711238
MEN1	Everolimus	2	32	-1.5535	-0.635526	0.0713012
MYCN	Afatinib	2	47	1.40757	0.493207	0.0714286
ROS1	Dasatinib	7	37	1.18573	0.245778	0.0718444
CHEK2	Dasatinib	6	38	-1.24819	-0.319841	0.0720173
SMARCA1	Dacomitinib	3	42	1.31366	0.393593	0.0724454
JAK1	Ibrutinib	3	37	1.26	0.333427	0.0724696
CHEK2	ABT.199	7	36	-1.16517	-0.220546	0.0725073
MET	Dacomitinib	2	43	1.3573	0.440744	0.0727273
NF2	AZD5363	4	34	1.18274	0.242135	0.0738061
FGFR1	Crizotinib	3	45	-1.14373	-0.193745	0.0740056
FANCI	Dovitinib	14	38	1.07396	0.102938	0.0741255
KRAS	Vandetanib	3	40	1.14946	0.200956	0.0742241
PPP2R1A	ABT.199	3	40	1.18528	0.24523	0.0742241
NKX2-1	Dovitinib	2	50	1.1695	0.22589	0.0743642
TNKS2	Dovitinib	2	50	1.1695	0.22589	0.0743642
USP9X	bosutinib	2	50	1.2876	0.364684	0.0743642
NTRK1	AZD5363	3	35	1.20625	0.270524	0.0744429
DIS3	Crizotinib	2	46	1.13436	0.181882	0.0744681
KAT6A	Pazopanib	4	39	1.08591	0.118905	0.0749696
EP300	Sunitinib	3	43	1.15227	0.204485	0.0757576
MEN1	Erlotinib	3	43	-1.35403	-0.437255	0.0757576
EPHB1	Crizotinib	4	44	1.09834	0.135319	0.0759174
ARID1A	AZD6244	6	29	-1.29243	-0.37009	0.0759297
TET2	AZD4547	4	45	-1.19639	-0.258693	0.0760634
TNFAIP3	BKM120	4	45	-1.19378	-0.255536	0.0760634
HOXA3	Dasatinib	2	42	-1.77435	-0.827289	0.0761099
KDM5C	LDK378	2	42	-1.19243	-0.253906	0.0761099
ROBO1	Nilotinib	6	33	1.13117	0.17782	0.0762056
JAK3	Gefitinib	4	46	1.21034	0.275411	0.076231
ERBB3	Foretinib	9	41	-1.09183	-0.126751	0.0769058
FANCI	Everolimus	11	23	-1.22657	-0.294627	0.0770212
BRAF	AZD4547	3	46	-1.1419	-0.191433	0.0770734
JAK1	Cediranib	3	46	1.1397	0.188655	0.0770734
GNAS	Dasatinib	3	41	1.22987	0.298505	0.0776201
IGF1R	Axitinib	2	45	1.13217	0.179088	0.0777058
STAT3	Panobinostat	2	45	-1.62396	-0.699516	0.0777058
STK11	Panobinostat	2	45	1.55994	0.641492	0.0777058
ALK	Vandetanib	5	38	1.10167	0.139692	0.0777999
FLT4	bosutinib	6	46	1.13937	0.188236	0.0779266
FLT4	Lapatinib	7	42	1.15402	0.206666	0.0787085
RB1	Axitinib	3	44	1.17395	0.231369	0.0789393
BLM	Everolimus	3	31	-1.30967	-0.389201	0.0792112
KRAS	Afatinib	6	43	1.23516	0.3047	0.079315
SF3A1	Carbozantinib	2	34	1.14089	0.190163	0.0793651
TRAF7	Carbozantinib	2	34	1.14089	0.190163	0.0793651
CHEK2	Dacomitinib	6	39	-1.27998	-0.356127	0.0794607
RICTOR	Olaparib	3	18	1.09818	0.135117	0.0796992
ARFRP1	Pazopanib	2	41	1.12825	0.174092	0.0797342
CDH20	Pazopanib	2	41	1.12825	0.174092	0.0797342
EPHA3	ABT.199	2	41	1.25038	0.322366	0.0797342
EPHA3	Vandetanib	2	41	1.16269	0.217463	0.0797342
ERCC2	Pazopanib	2	41	-1.17225	-0.22928	0.0797342
GRIN2A	Pazopanib	2	41	1.12825	0.174092	0.0797342
MSH2	Pazopanib	2	41	1.12825	0.174092	0.0797342
PDGFRA	ABT.199	2	41	1.25038	0.322366	0.0797342
PDGFRA	Vandetanib	2	41	1.16269	0.217463	0.0797342
RAD51B	Pazopanib	2	41	1.14756	0.198573	0.0797342
TNKS	Regorafenib	3	39	1.17521	0.232917	0.0797909
CBFB	Gefitinib	1	49	1.48184	0.567386	0.08
EPHA6	Gefitinib	2	48	-1.56803	-0.648953	0.08
ERG	AZD2014	1	49	1.49213	0.577372	0.08
ETV5	AZD2014	1	49	-2.08193	-1.05792	0.08
FLT1	Gefitinib	2	48	1.28568	0.362536	0.08
HOXA3	AZD2014	2	48	-1.63337	-0.707854	0.08
MAML1	Gefitinib	1	49	-1.88164	-0.911989	0.08
SMAD4	AZD2014	1	49	-2.08193	-1.05792	0.08
STAT4	Foretinib	1	49	-1.2977	-0.375953	0.08
TMPRSS2	Gefitinib	1	49	1.48184	0.567386	0.08
USP9X	AZD2014	2	48	1.33835	0.420457	0.08
WT1	AZD2014	1	49	-2.08193	-1.05792	0.08
CREBBP	Sunitinib	6	40	1.08969	0.123922	0.0809141
ARFRP1	Nilotinib	2	37	1.24069	0.311144	0.0809717
CDH20	Nilotinib	2	37	1.24069	0.311144	0.0809717
GRIN2A	Nilotinib	2	37	1.24069	0.311144	0.0809717
MSH2	Nilotinib	2	37	1.24069	0.311144	0.0809717
PMS2	Nilotinib	2	37	1.24069	0.311144	0.0809717
EPHB1	LY2835219	2	44	1.27289	0.348102	0.0811594
ITK	Neratinib	2	44	-1.66132	-0.732331	0.0811594
PRSS8	LY2835219	2	44	1.20378	0.267578	0.0811594
PIK3CA	AZD5363	12	26	-1.12601	-0.17122	0.0812913
BRCA1	BKM120	9	40	1.14105	0.190359	0.081302
BRCA1	Vemurafenib	6	32	1.09856	0.135616	0.0815705
ARID1B	Lapatinib	1	48	-1.62246	-0.698182	0.0816327
BRD3	Cediranib	1	48	1.25783	0.33094	0.0816327
ETV5	Cediranib	1	48	1.25783	0.33094	0.0816327
MAP2K4	Cediranib	1	48	-1.29038	-0.367794	0.0816327
SMAD4	Cediranib	1	48	1.25783	0.33094	0.0816327
WT1	Cediranib	1	48	1.25783	0.33094	0.0816327
PKHD1	Dabrafenib	5	12	1.11949	0.162848	0.0817712
ATRX	Crizotinib	3	45	-1.14029	-0.189398	0.0820999
MPL	ABT.888	3	13	1.15028	0.201987	0.0821429
ARID2	Ibrutinib	3	37	1.25342	0.325871	0.0821862
CDX2	AZD6244	4	31	-1.3223	-0.40305	0.0823911
SLIT2	Nilotinib	4	35	1.14683	0.197646	0.0825765
KDM5A	Dacomitinib	4	41	1.2785	0.354457	0.0827679
ATRX	LY2835219	4	42	1.16984	0.226316	0.0827772
KDM5A	Neratinib	4	42	1.28432	0.36101	0.0827772
KDM5A	Afatinib	4	45	1.27789	0.353768	0.0828598
TRAF7	Afatinib	4	45	1.29087	0.368345	0.0828598
SMO	bosutinib	4	48	-1.14179	-0.191303	0.0829033
CDX2	AZD4547	5	44	-1.16514	-0.220499	0.0829458
BCOR	Pazopanib	3	40	1.12003	0.163539	0.0832996
CDK6	Crizotinib	1	47	-1.3607	-0.444345	0.0833333
CDK8	Crizotinib	1	47	-1.3607	-0.444345	0.0833333
CHEK1	Afatinib	2	47	-1.70646	-0.771006	0.0833333
ERG	Cediranib	2	47	1.11437	0.156226	0.0833333
FLT1	Afatinib	2	47	1.40381	0.489349	0.0833333
FUBP1	Crizotinib	1	47	-1.3607	-0.444345	0.0833333
GATA2	Crizotinib	1	47	-1.3607	-0.444345	0.0833333
IDH2	Crizotinib	1	47	-1.3607	-0.444345	0.0833333
ITK	Lapatinib	2	47	-1.43438	-0.520423	0.0833333
KDM6A	Crizotinib	1	47	-1.3607	-0.444345	0.0833333
MDM2	Afatinib	2	47	1.36619	0.450157	0.0833333
MYD88	Crizotinib	1	47	-1.3607	-0.444345	0.0833333
NFE2L2	Crizotinib	1	47	-1.3607	-0.444345	0.0833333
NTRK3	Crizotinib	1	47	-1.3607	-0.444345	0.0833333
RAD50	Crizotinib	1	47	-1.3607	-0.444345	0.0833333
SF3A1	Lapatinib	2	47	1.2763	0.351968	0.0833333
USP9X	AZD4547	2	47	-1.25972	-0.333101	0.0833333
DIS3	Imatinib	2	40	1.12878	0.174763	0.0836237
STAG2	Imatinib	2	40	1.13916	0.18797	0.0836237
FANCA	AZD6244	3	32	1.29807	0.376373	0.083728
BACH1	AZD6244	2	33	-1.46812	-0.553972	0.0840336
CDH5	AZD6244	2	33	-1.46871	-0.554547	0.0840336
SMARCA1	AZD6244	2	33	1.36147	0.445169	0.0840336
SF3A1	Dacomitinib	2	43	1.34771	0.430512	0.0848485
FANCM	Panobinostat	1	46	1.94524	0.959951	0.0851064
STAT4	Panobinostat	1	46	-2.21928	-1.15009	0.0851064
APOBEC3B	Lapatinib	3	46	1.23255	0.301647	0.0852149
CDH5	AZD5363	2	36	1.25041	0.322401	0.0853485
CUL4B	AZD5363	2	36	1.25041	0.322401	0.0853485
MRE11A	AZD5363	2	36	1.25041	0.322401	0.0853485
PLCG1	AZD5363	2	36	-1.28048	-0.356687	0.0853485
PTCH1	Carbozantinib	6	30	1.06899	0.0962491	0.085771
BRD2	Axitinib	7	40	-1.09225	-0.127299	0.0859185
FGFR2	Panobinostat	7	40	1.3683	0.452382	0.0859185
KDM5A	Gefitinib	5	45	1.20248	0.266012	0.0868319
ERCC2	Crizotinib	2	46	1.11761	0.160412	0.0868794
ARAF	Erlotinib	1	45	1.41658	0.502407	0.0869565
CTNNB1	Erlotinib	1	45	-1.70559	-0.770272	0.0869565
DOT1L	LY2835219	1	45	1.31143	0.391135	0.0869565
ETV4	Erlotinib	1	45	-1.70559	-0.770272	0.0869565
IGF1R	Erlotinib	1	45	1.41658	0.502407	0.0869565
PAK7	Erlotinib	1	45	1.41658	0.502407	0.0869565
RUNX1	Neratinib	1	45	-2.52888	-1.3385	0.0869565
RUNX1	BYL719	1	45	-1.30741	-0.386716	0.0869565
STAT4	LY2835219	1	45	-1.5373	-0.620402	0.0869565
NOTCH1	Carbozantinib	3	33	1.10904	0.149313	0.0879552
BRCA1	Dabrafenib	2	15	1.23601	0.305695	0.0882353
GRIN2A	AZD2014	3	47	1.26436	0.338403	0.0882653
JAK1	Foretinib	3	47	1.11799	0.160906	0.0882653
NF1	AZD2014	3	47	1.27127	0.346274	0.0882653
PRDM1	AZD2014	3	47	1.28974	0.367084	0.0882653
RICTOR	AZD2014	3	47	-1.36148	-0.445173	0.0882653
ESR1	Dasatinib	2	42	1.35539	0.438707	0.0887949
PIK3C3	Dasatinib	2	42	1.35539	0.438707	0.0887949
KDR	Nilotinib	3	36	1.18414	0.243842	0.08885
MAP3K13	Nilotinib	3	36	1.15561	0.208652	0.08885
ETV4	Dacomitinib	1	44	-2.08776	-1.06196	0.0888889
MAP3K13	BKM120	5	44	1.13708	0.185327	0.0894034
TET2	Lapatinib	5	44	-1.21855	-0.285166	0.0894034
CHEK2	Pazopanib	6	37	-1.10345	-0.142019	0.089536
CHD4	Regorafenib	3	39	1.14661	0.197374	0.089547
CTCF	Regorafenib	3	39	1.14661	0.197374	0.089547
LRP6	Regorafenib	3	39	1.14661	0.197374	0.089547
PLCG1	Imatinib	3	39	-1.09609	-0.132362	0.089547
KAT6A	bosutinib	4	48	1.17527	0.232998	0.0896999
ARID2	Cediranib	4	45	1.08241	0.114249	0.0900716
PALB2	Dacomitinib	3	42	1.30061	0.379193	0.0902044
PPP2R1A	Dacomitinib	3	42	1.28976	0.367108	0.0902044
PRPF40B	Dacomitinib	3	42	1.30078	0.379378	0.0902044
JAK3	Panobinostat	4	43	1.37018	0.454369	0.090354
PHLPP2	Panobinostat	4	43	1.29271	0.370396	0.090354
ERCC2	Panobinostat	2	45	1.35078	0.433793	0.0906568
JAK3	Dacomitinib	4	41	1.27752	0.353351	0.0906608
BAP1	Dasatinib	4	40	1.19534	0.257422	0.0908428
ADGRA2	LDK378	1	43	1.19962	0.262578	0.0909091
CD79B	LDK378	1	43	1.19962	0.262578	0.0909091
MAP2K4	Dasatinib	1	43	-2.29683	-1.19964	0.0909091
TIPARP	LDK378	1	43	-1.31914	-0.399598	0.0909091
AXL	bosutinib	2	50	-1.22054	-0.287514	0.0911811
DIS3	bosutinib	2	50	1.17112	0.227887	0.0911811
FGFR4	bosutinib	2	50	1.14575	0.196297	0.0911811
ITK	Dovitinib	2	50	1.13351	0.180801	0.0911811
MTOR	Dovitinib	2	50	1.14561	0.196122	0.0911811
MYCN	bosutinib	2	50	1.28236	0.358797	0.0911811
FANCL	Regorafenib	4	38	1.09482	0.130698	0.0911999
CHEK1	Gefitinib	2	48	-1.46427	-0.550184	0.0914286
ELMO1	Foretinib	2	48	1.14786	0.198951	0.0914286
IGF1R	Gefitinib	2	48	1.25851	0.331716	0.0914286
STAG2	AZD2014	2	48	1.33642	0.418374	0.0914286
EPHB1	Vemurafenib	4	34	1.1451	0.195477	0.0920138
MYCN	Ibrutinib	2	38	1.33456	0.416365	0.0923077
ROBO2	Ibrutinib	2	38	1.33456	0.416365	0.0923077
NOTCH3	Imatinib	12	30	1.06953	0.0969756	0.0923563
TNFAIP3	AZD6244	4	31	-1.22061	-0.287604	0.0927044
PRPF40B	Ibrutinib	3	37	1.26895	0.343635	0.0927126
ARAF	Pazopanib	1	42	-1.25756	-0.330626	0.0930233
CDH1	ABT.199	1	42	-1.41974	-0.505629	0.0930233
FLT1	Vandetanib	2	41	1.15776	0.211332	0.0930233
HOXA3	Pazopanib	1	42	-1.25756	-0.330626	0.0930233
HSP90AA1	Vandetanib	1	42	1.22864	0.297063	0.0930233
ITK	ABT.199	2	41	1.21365	0.279353	0.0930233
PAK7	Pazopanib	1	42	-1.25756	-0.330626	0.0930233
SEMA3E	ABT.199	1	42	-1.41974	-0.505629	0.0930233
SMAD2	Vandetanib	2	41	-1.26843	-0.343042	0.0930233
TIPARP	Vandetanib	1	42	-1.41441	-0.500198	0.0930233
WISP3	Pazopanib	1	42	1.2078	0.272382	0.0930233
ARID1A	Gefitinib	8	42	-1.17821	-0.2366	0.0933041
ARID1A	AZD2014	8	42	-1.25697	-0.329947	0.0933041
KDR	Gefitinib	5	45	1.16994	0.226429	0.0933688
AURKB	Sunitinib	3	43	-1.13962	-0.188555	0.0935441
MED12	Neratinib	3	43	1.33297	0.41464	0.0935441
TRAF7	LY2835219	3	43	1.22018	0.287097	0.0935441
ARID2	AZD4547	3	46	-1.18048	-0.239371	0.0938993
AURKB	AZD4547	3	46	-1.29434	-0.372217	0.0938993
ETV6	Lapatinib	3	46	-1.36055	-0.444186	0.0938993
PRPF40B	Lapatinib	3	46	1.21632	0.282528	0.0938993
RB1	Afatinib	3	46	1.33525	0.417115	0.0938993
ERBB4	bosutinib	3	49	1.19828	0.260966	0.0942081
KLF4	bosutinib	3	49	-1.15975	-0.213811	0.0942081
LTK	bosutinib	5	47	-1.12102	-0.164809	0.0945009
EPHA3	Sunitinib	2	44	1.17164	0.228533	0.094686
PDGFRA	Sunitinib	2	44	1.17164	0.228533	0.094686
PDGFRB	BYL719	2	44	-1.25731	-0.330335	0.094686
TRAF7	Neratinib	2	44	1.38479	0.469666	0.094686
CUL4A	Imatinib	1	41	1.16528	0.220676	0.0952381
EPHA6	Afatinib	2	47	-1.66996	-0.739812	0.0952381
FLT1	Olaparib	1	20	-1.27348	-0.348781	0.0952381
HGF	Cediranib	2	47	-1.13377	-0.181126	0.0952381
IGF1R	Carbozantinib	2	34	1.13855	0.187194	0.0952381
KLF4	Olaparib	1	20	-1.27348	-0.348781	0.0952381
MET	Lapatinib	2	47	1.27047	0.345363	0.0952381
NFKBIA	Olaparib	1	20	1.18295	0.242394	0.0952381
PARP2	Regorafenib	1	41	-1.30013	-0.378657	0.0952381
PRDM1	Olaparib	1	20	-1.27348	-0.348781	0.0952381
SETBP1	Olaparib	1	20	1.18295	0.242394	0.0952381
SF3A1	AZD4547	2	47	-1.22945	-0.298008	0.0952381
SF3A1	Cediranib	2	47	1.11511	0.157186	0.0952381
SRC	Imatinib	1	41	1.16528	0.220676	0.0952381
TBX22	BKM120	2	47	1.25762	0.330696	0.0952381
FANCL	Trametinib	3	29	1.51132	0.595805	0.0955645
SLIT2	Trametinib	3	29	1.51132	0.595805	0.0955645
HSP90AA1	bosutinib	1	51	1.51616	0.60042	0.0957649
TIPARP	bosutinib	1	51	-1.57918	-0.659176	0.0957649
CARD11	Regorafenib	5	37	1.09921	0.136469	0.0957765
JAK3	Vemurafenib	3	35	1.12699	0.172471	0.0962541
RICTOR	AZD5363	3	35	-1.21946	-0.286245	0.0962541
ARID1A	AZD5363	8	30	-1.13887	-0.187609	0.0964765
DAXX	AZD2014	3	47	1.26307	0.336931	0.0969388
EP300	AZD2014	4	46	-1.37544	-0.459892	0.0974555
FANCI	AZD2014	13	37	-1.17761	-0.235863	0.0975274
TP53	Axitinib	26	21	1.05823	0.0816476	0.0975299
BTK	Regorafenib	2	40	1.14492	0.195251	0.097561
PIK3CG	Regorafenib	2	40	1.14492	0.195251	0.097561
SF3A1	Imatinib	2	40	1.1334	0.180657	0.097561
FGFR3	Lapatinib	4	45	-1.22537	-0.293215	0.0977742
TNFAIP3	Afatinib	4	45	-1.44327	-0.529338	0.0977742
BRD2	Panobinostat	7	40	1.44798	0.534043	0.0979392
ITK	Dacomitinib	2	43	-1.64711	-0.719936	0.0989899
JAK1	Crizotinib	2	46	1.11976	0.163187	0.0992908
TNFAIP3	LDK378	4	40	1.12587	0.17104	0.0995057
PTEN	AZD2014	7	43	-1.31311	-0.392983	0.0998095
LRP1B	Sunitinib	11	35	1.09242	0.127526	0.0998307
BAP1	Vandetanib	4	39	1.15389	0.206501	0.0999271
CTCF	ABT.199	4	39	1.17581	0.233654	0.0999271
ABL1	ABT.888	2	14	-1.21499	-0.280945	0.1
DOT1L	Ibrutinib	1	39	1.44179	0.527863	0.1
FANCE	Ibrutinib	1	39	-1.54877	-0.631119	0.1
RUNX1	Ibrutinib	1	39	-1.54877	-0.631119	0.1
IRS2	Foretinib	5	45	1.10578	0.145059	0.100263
PPP2R1A	Carbozantinib	3	33	1.10596	0.145303	0.10028
NTRK2	Dovitinib	2	50	1.13176	0.178569	0.100669
NTRK2	bosutinib	2	50	1.27972	0.355833	0.100669
CDX2	Olaparib	3	18	1.07754	0.107747	0.100752
PIK3R2	Trametinib	2	30	1.49982	0.584788	0.100806
PRSS8	Trametinib	2	30	-2.28346	-1.19122	0.100806
TNFAIP3	Trametinib	2	30	-2.28346	-1.19122	0.100806
BRCA1	Afatinib	9	40	1.18769	0.248161	0.101771
ABL2	Nilotinib	1	38	1.34925	0.432155	0.102564
APOBEC3A	Nilotinib	1	38	1.34925	0.432155	0.102564
ASXL1	Nilotinib	1	38	1.34925	0.432155	0.102564
CASP8	Nilotinib	1	38	1.34925	0.432155	0.102564
CHD2	Nilotinib	1	38	1.34925	0.432155	0.102564
CHUK	Nilotinib	1	38	1.34925	0.432155	0.102564
CRBN	Nilotinib	1	38	1.34925	0.432155	0.102564
CTNNA1	Nilotinib	1	38	1.34925	0.432155	0.102564
CYP17A1	Nilotinib	1	38	1.34925	0.432155	0.102564
DOCK2	Nilotinib	1	38	1.34925	0.432155	0.102564
ERBB4	Nilotinib	1	38	1.34925	0.432155	0.102564
ETV4	Nilotinib	1	38	-1.26304	-0.336898	0.102564
EWSR1	Nilotinib	1	38	1.34925	0.432155	0.102564
EZH2	Nilotinib	1	38	1.34925	0.432155	0.102564
FGF19	Nilotinib	1	38	1.34925	0.432155	0.102564
FGF4	Nilotinib	1	38	1.34925	0.432155	0.102564
FGF7	Nilotinib	1	38	1.34925	0.432155	0.102564
GNA11	Nilotinib	1	38	1.34925	0.432155	0.102564
GSK3B	Nilotinib	1	38	1.34925	0.432155	0.102564
GUCY1A2	Nilotinib	1	38	1.34925	0.432155	0.102564
INHBA	Nilotinib	1	38	1.34925	0.432155	0.102564
JUN	Nilotinib	1	38	1.34925	0.432155	0.102564
MAP3K1	Nilotinib	1	38	1.34925	0.432155	0.102564
NCOA3	Nilotinib	1	38	1.34925	0.432155	0.102564
NTRK2	Nilotinib	1	38	1.34925	0.432155	0.102564
PDGFRB	Nilotinib	1	38	-1.26304	-0.336898	0.102564
PRKAR1A	Nilotinib	1	38	1.34925	0.432155	0.102564
PRPF40B	Nilotinib	1	38	1.34925	0.432155	0.102564
RAB35	Nilotinib	1	38	1.34925	0.432155	0.102564
RAD51	Nilotinib	1	38	1.34925	0.432155	0.102564
SF3B1	Nilotinib	1	38	1.34925	0.432155	0.102564
SPOP	Nilotinib	1	38	1.34925	0.432155	0.102564
STAG2	Nilotinib	1	38	1.34925	0.432155	0.102564
TBX3	Nilotinib	1	38	1.34925	0.432155	0.102564
TNFRSF14	Nilotinib	1	38	1.34925	0.432155	0.102564
TSC1	Nilotinib	1	38	1.34925	0.432155	0.102564
U2AF2	Nilotinib	1	38	1.34925	0.432155	0.102564
WWP1	Nilotinib	1	38	1.34925	0.432155	0.102564
XPO1	Nilotinib	1	38	1.34925	0.432155	0.102564
ZNF217	Nilotinib	1	38	1.34925	0.432155	0.102564
ZNF703	Nilotinib	1	38	1.34925	0.432155	0.102564
LRP1B	Axitinib	9	38	-1.07845	-0.108963	0.102602
PKHD1	BYL719	13	33	1.08771	0.12129	0.102663
KIT	bosutinib	3	49	1.19662	0.258961	0.102896
PIK3R2	Dovitinib	3	49	1.11755	0.160338	0.102896
FANCE	Cediranib	3	46	1.14224	0.191871	0.103126
KIT	Lapatinib	3	46	1.21351	0.279189	0.103126
PDGFRB	Afatinib	3	46	-1.43342	-0.519459	0.103126
RICTOR	BKM120	3	46	-1.19228	-0.253726	0.103126
SMARCA1	BKM120	3	46	1.11315	0.154652	0.103126
TP53	AZD2014	29	21	1.15347	0.205976	0.103171
IKBKE	BYL719	3	43	1.18097	0.239977	0.103426
SMAD2	LDK378	2	42	1.18293	0.24237	0.103594
AXL	Axitinib	2	45	1.21175	0.277092	0.103608
PRDM1	ABT.199	3	40	1.21003	0.275043	0.103719
CASP8	Foretinib	2	48	1.14057	0.189756	0.10449
WWP1	Foretinib	2	48	1.14057	0.189756	0.10449
PARP4	Gefitinib	8	42	1.14797	0.19909	0.104505
PARP4	Everolimus	4	30	-1.26096	-0.334518	0.104666
CDX2	Everolimus	3	31	-1.24889	-0.320647	0.104947
BRD3	AZD5363	1	37	-1.53662	-0.619759	0.105263
CHD1	Vemurafenib	1	37	1.28624	0.363159	0.105263
ETV5	AZD5363	1	37	-1.53662	-0.619759	0.105263
RPA1	Vemurafenib	1	37	1.28624	0.363159	0.105263
SMAD4	AZD5363	1	37	-1.53662	-0.619759	0.105263
WT1	AZD5363	1	37	-1.53662	-0.619759	0.105263
BCOR	Foretinib	4	46	1.09378	0.129318	0.105445
IKBKE	AZD2014	4	46	1.22532	0.293157	0.105445
PTEN	Foretinib	4	46	1.10689	0.146514	0.105445
MLH1	BYL719	5	41	1.10314	0.141618	0.106044
NOTCH4	LY2835219	5	41	1.13411	0.181565	0.106044
KIT	Foretinib	3	47	1.10705	0.146724	0.106224
NF2	Crizotinib	4	44	-1.15991	-0.214012	0.106465
PKHD1	BKM120	15	34	1.08696	0.120297	0.106606
KLF4	Panobinostat	3	44	-1.37651	-0.461017	0.106691
RICTOR	Panobinostat	3	44	1.29581	0.37385	0.106691
MSH6	Carbozantinib	8	28	1.08902	0.123025	0.106824
FGFR4	Everolimus	2	32	-1.52329	-0.607195	0.106952
IKBKE	Everolimus	2	32	1.27234	0.347481	0.106952
ARID2	AZD2014	5	45	1.15839	0.212119	0.107529
FAT3	Gefitinib	16	34	-1.15518	-0.208114	0.107541
ACVR1B	LY2835219	2	44	1.17163	0.228519	0.108213
BACH1	Neratinib	2	44	-1.74739	-0.805201	0.108213
CASP8	LY2835219	2	44	1.25902	0.332299	0.108213
SMAD2	Erlotinib	2	44	-1.44389	-0.529957	0.108213
WWP1	LY2835219	2	44	1.25902	0.332299	0.108213
AKT1	Vandetanib	2	41	1.14043	0.189581	0.108527
DIS3	Vandetanib	2	41	1.14787	0.198965	0.108527
INPP4B	Pazopanib	2	41	1.12028	0.163863	0.108527
MYCN	Vandetanib	2	41	1.15455	0.207334	0.108527
ROBO2	Vandetanib	2	41	1.15455	0.207334	0.108527
SMAD2	Pazopanib	2	41	1.12419	0.168892	0.108527
PAX5	AZD5363	3	35	-1.24093	-0.311417	0.108582
TET2	Dasatinib	4	40	-1.25469	-0.327334	0.108817
KEAP1	BKM120	2	47	-1.31105	-0.390726	0.108844
PTCH2	Cediranib	2	47	-1.16629	-0.221923	0.108844
SMAD2	Lapatinib	2	47	-1.42195	-0.507869	0.108844
PTCH1	LY2835219	9	37	1.09754	0.134276	0.109212
ABL2	bosutinib	1	51	1.44497	0.531038	0.109796
APOBEC3A	bosutinib	1	51	1.44497	0.531038	0.109796
CHUK	bosutinib	1	51	1.44497	0.531038	0.109796
CRBN	bosutinib	1	51	1.44497	0.531038	0.109796
CTNNA1	bosutinib	1	51	1.44497	0.531038	0.109796
CYP17A1	bosutinib	1	51	1.44497	0.531038	0.109796
DOCK2	bosutinib	1	51	1.44497	0.531038	0.109796
EPHA3	bosutinib	1	51	1.44497	0.531038	0.109796
EWSR1	bosutinib	1	51	1.44497	0.531038	0.109796
EZH2	bosutinib	1	51	1.44497	0.531038	0.109796
FGF19	bosutinib	1	51	1.44497	0.531038	0.109796
FGF4	bosutinib	1	51	1.44497	0.531038	0.109796
FGF7	bosutinib	1	51	1.44497	0.531038	0.109796
GNA11	bosutinib	1	51	1.44497	0.531038	0.109796
GSK3B	bosutinib	1	51	1.44497	0.531038	0.109796
GUCY1A2	bosutinib	1	51	1.44497	0.531038	0.109796
JUN	bosutinib	1	51	1.44497	0.531038	0.109796
NCOA3	bosutinib	1	51	1.44497	0.531038	0.109796
NRAS	bosutinib	1	51	-1.36019	-0.443804	0.109796
PDGFRA	bosutinib	1	51	1.44497	0.531038	0.109796
PRKAR1A	bosutinib	1	51	1.44497	0.531038	0.109796
RAB35	bosutinib	1	51	1.44497	0.531038	0.109796
RAD51	bosutinib	1	51	1.44497	0.531038	0.109796
SF3B1	bosutinib	1	51	1.44497	0.531038	0.109796
SPOP	bosutinib	1	51	1.44497	0.531038	0.109796
STAT4	Dovitinib	1	51	-1.54129	-0.624135	0.109796
TNFRSF14	bosutinib	1	51	1.44497	0.531038	0.109796
TSC1	bosutinib	1	51	1.44497	0.531038	0.109796
U2AF2	bosutinib	1	51	1.44497	0.531038	0.109796
WISP3	Dovitinib	1	51	1.22134	0.288468	0.109796
XPO1	bosutinib	1	51	1.44497	0.531038	0.109796
ZNF217	bosutinib	1	51	1.44497	0.531038	0.109796
ZNF703	bosutinib	1	51	1.44497	0.531038	0.109796
TNKS	Dacomitinib	3	42	1.28347	0.360052	0.110641
ARFRP1	Dovitinib	2	50	1.12997	0.176285	0.110928
CDH20	Dovitinib	2	50	1.12997	0.176285	0.110928
CHEK1	Dovitinib	2	50	-1.28588	-0.362751	0.110928
KEAP1	Dovitinib	2	50	1.26364	0.337583	0.110928
MSH2	Dovitinib	2	50	1.12997	0.176285	0.110928
SF3A1	bosutinib	2	50	1.2696	0.344375	0.110928
FLT4	Afatinib	5	44	1.2531	0.325498	0.111027
ABL2	Carbozantinib	1	35	1.20934	0.274217	0.111111
APOBEC3A	Carbozantinib	1	35	1.20934	0.274217	0.111111
ARFRP1	Carbozantinib	1	35	1.20934	0.274217	0.111111
BARD1	Carbozantinib	1	35	1.20934	0.274217	0.111111
BRD4	Carbozantinib	1	35	1.20934	0.274217	0.111111
CBL	Carbozantinib	1	35	1.20934	0.274217	0.111111
CDH20	Carbozantinib	1	35	1.20934	0.274217	0.111111
CHUK	Carbozantinib	1	35	1.20934	0.274217	0.111111
CRBN	Carbozantinib	1	35	1.20934	0.274217	0.111111
CTNNA1	Carbozantinib	1	35	1.20934	0.274217	0.111111
CYP17A1	Carbozantinib	1	35	1.20934	0.274217	0.111111
DOCK2	Carbozantinib	1	35	1.20934	0.274217	0.111111
EPHA3	Carbozantinib	1	35	1.20934	0.274217	0.111111
ESR1	Carbozantinib	1	35	1.20934	0.274217	0.111111
EWSR1	Carbozantinib	1	35	1.20934	0.274217	0.111111
EYA2	Carbozantinib	1	35	1.20934	0.274217	0.111111
EZH2	Carbozantinib	1	35	1.20934	0.274217	0.111111
FGF19	Carbozantinib	1	35	1.20934	0.274217	0.111111
FGF4	Carbozantinib	1	35	1.20934	0.274217	0.111111
FGF7	Carbozantinib	1	35	1.20934	0.274217	0.111111
FLT1	Carbozantinib	1	35	1.20934	0.274217	0.111111
FLT3	Carbozantinib	1	35	1.20934	0.274217	0.111111
GNA11	Carbozantinib	1	35	1.20934	0.274217	0.111111
GRIN2A	Carbozantinib	1	35	1.20934	0.274217	0.111111
GSK3B	Carbozantinib	1	35	1.20934	0.274217	0.111111
GUCY1A2	Carbozantinib	1	35	1.20934	0.274217	0.111111
INHBA	Carbozantinib	1	35	1.20934	0.274217	0.111111
INPP4B	Carbozantinib	1	35	1.20934	0.274217	0.111111
INSR	Carbozantinib	1	35	1.20934	0.274217	0.111111
JUN	Carbozantinib	1	35	1.20934	0.274217	0.111111
MAP3K1	Carbozantinib	1	35	1.20934	0.274217	0.111111
MSH2	Carbozantinib	1	35	1.20934	0.274217	0.111111
NCOA3	Carbozantinib	1	35	1.20934	0.274217	0.111111
PDGFRA	Carbozantinib	1	35	1.20934	0.274217	0.111111
PIK3C3	Carbozantinib	1	35	1.20934	0.274217	0.111111
PRKAR1A	Carbozantinib	1	35	1.20934	0.274217	0.111111
RAB35	Carbozantinib	1	35	1.20934	0.274217	0.111111
RAD51	Carbozantinib	1	35	1.20934	0.274217	0.111111
SF3B1	Carbozantinib	1	35	1.20934	0.274217	0.111111
SPOP	Carbozantinib	1	35	1.20934	0.274217	0.111111
STAT4	Carbozantinib	1	35	-1.18207	-0.241318	0.111111
TBX22	Carbozantinib	1	35	1.20934	0.274217	0.111111
TBX3	Carbozantinib	1	35	1.20934	0.274217	0.111111
TNFRSF14	Carbozantinib	1	35	1.20934	0.274217	0.111111
TSC1	Carbozantinib	1	35	1.20934	0.274217	0.111111
U2AF2	Carbozantinib	1	35	1.20934	0.274217	0.111111
XPO1	Carbozantinib	1	35	1.20934	0.274217	0.111111
ZNF217	Carbozantinib	1	35	1.20934	0.274217	0.111111
ZNF703	Carbozantinib	1	35	1.20934	0.274217	0.111111
PTEN	Regorafenib	6	36	1.08836	0.122157	0.111239
JAK1	Regorafenib	3	39	1.13312	0.180303	0.111498
TRAF7	Imatinib	3	39	1.10157	0.139559	0.111498
MSH6	Regorafenib	9	33	1.07784	0.108144	0.111988
FLT4	Vemurafenib	5	33	1.10025	0.137833	0.112013
PAX5	bosutinib	3	49	1.12018	0.163736	0.112127
NOTCH2	Pazopanib	6	37	1.07117	0.0991834	0.112352
PDGFRB	Dacomitinib	2	43	-1.43896	-0.525022	0.113131
STAG2	Dacomitinib	2	43	1.33767	0.419721	0.113131
NOTCH4	Sunitinib	7	39	1.07748	0.107666	0.113159
MED12	Nilotinib	2	37	1.20467	0.268635	0.11336
DIS3	Regorafenib	2	40	-1.18762	-0.248069	0.113821
ERCC2	Regorafenib	2	40	-1.1862	-0.246341	0.113821
FLT1	Imatinib	2	40	1.12736	0.172946	0.113821
TRAF7	AZD2014	4	46	1.20757	0.272105	0.113878
CHD2	LY2835219	3	43	1.18776	0.248239	0.113966
NKX2-1	LY2835219	3	43	1.19741	0.259916	0.113966
PLCG1	BYL719	3	43	1.12232	0.16648	0.113966
SMARCA1	LY2835219	3	43	1.19978	0.262768	0.113966
BCL2L2	AZD6244	1	34	-1.89612	-0.923049	0.114286
CSF1R	Olaparib	2	19	-1.08936	-0.123483	0.114286
MED12	AZD6244	1	34	1.54102	0.623882	0.114286
STK11	AZD6244	1	34	-1.89612	-0.923049	0.114286
PKHD1	Cediranib	14	35	-1.04897	-0.0689764	0.114312
CDK12	Cediranib	4	45	1.07508	0.104438	0.114605
EPHB1	AZD4547	4	45	1.16875	0.224967	0.114605
NCOR1	Crizotinib	5	43	-1.09008	-0.12443	0.114768
TRRAP	Pazopanib	3	40	1.11418	0.155989	0.115064
BRIP1	bosutinib	7	45	-1.11479	-0.156776	0.115156
SLIT2	AZD2014	5	45	1.20024	0.263321	0.115173
EPHB1	AZD2014	3	47	1.24967	0.321549	0.11602
JAK3	Foretinib	3	47	1.10922	0.14954	0.11602
EPHA5	Panobinostat	4	43	1.36416	0.448009	0.116133
KDR	Panobinostat	4	43	1.48747	0.572857	0.116133
ROBO1	Crizotinib	7	41	1.0749	0.104201	0.11621
KIT	Ibrutinib	3	37	1.24001	0.310352	0.116397
NF2	Erlotinib	4	42	1.19611	0.258346	0.116935
SMO	Neratinib	4	42	-1.37592	-0.460396	0.116935
SMARCA1	Axitinib	3	44	1.10312	0.141585	0.117175
SETBP1	Crizotinib	6	42	1.06056	0.0848287	0.117254
BARD1	Gefitinib	2	48	1.23488	0.304371	0.117551
NKX2-1	AZD2014	2	48	1.3097	0.389233	0.117551
TNKS2	AZD2014	2	48	1.3097	0.389233	0.117551
ALK	Dabrafenib	1	16	1.34934	0.432256	0.117647
ATM	Everolimus	1	33	-2.03919	-1.028	0.117647
BRD3	Everolimus	1	33	-2.03919	-1.028	0.117647
CHEK2	Dabrafenib	1	16	-1.43911	-0.525181	0.117647
DAXX	Dabrafenib	1	16	1.34934	0.432256	0.117647
ETV5	Everolimus	1	33	-2.03919	-1.028	0.117647
GATA2	Everolimus	1	33	-2.03919	-1.028	0.117647
IKBKE	Dabrafenib	1	16	1.34934	0.432256	0.117647
KAT6A	Dabrafenib	1	16	1.34934	0.432256	0.117647
KIT	Everolimus	1	33	-2.03919	-1.028	0.117647
MTOR	Everolimus	1	33	-2.03919	-1.028	0.117647
PIK3R1	Everolimus	1	33	-2.03919	-1.028	0.117647
PTCH2	Dabrafenib	1	16	1.34934	0.432256	0.117647
RAD52	Everolimus	1	33	1.65212	0.724314	0.117647
SMAD4	Everolimus	1	33	-2.03919	-1.028	0.117647
TRRAP	Everolimus	1	33	-2.03919	-1.028	0.117647
WT1	Everolimus	1	33	-2.03919	-1.028	0.117647
LTK	Pazopanib	5	38	-1.10085	-0.138613	0.11818
PRSS8	Dasatinib	2	42	1.33816	0.420255	0.118393
ELMO1	Panobinostat	2	45	1.51926	0.603367	0.118409
FLT1	Axitinib	2	45	1.12449	0.169266	0.118409
GATA2	Axitinib	2	45	1.12102	0.164816	0.118409
JAK3	Dasatinib	4	40	1.22303	0.290456	0.118703
ERBB2	BKM120	5	44	1.11392	0.155652	0.119025
FGFR4	AZD5363	2	36	-1.32143	-0.4021	0.119488
RICTOR	Vemurafenib	2	36	-1.20272	-0.266298	0.119488
SF3A1	AZD5363	2	36	1.24307	0.313903	0.119488
MPL	Everolimus	3	31	-1.37428	-0.458674	0.119652
PPP2R1A	Everolimus	3	31	-1.30638	-0.385577	0.119652
TRAF7	ABT.199	4	39	1.14804	0.199169	0.119682
BCL2L2	AZD2014	1	49	-2.0811	-1.05734	0.12
PNRC1	Foretinib	1	49	-1.26332	-0.337223	0.12
PTPRD	Foretinib	1	49	-1.26332	-0.337223	0.12
RUNX1	Gefitinib	1	49	-1.80953	-0.855614	0.12
RUNX1	Foretinib	1	49	1.22133	0.28845	0.12
SOX10	Foretinib	1	49	-1.26332	-0.337223	0.12
U2AF1	Foretinib	1	49	-1.26332	-0.337223	0.12
NOTCH3	Dabrafenib	3	14	1.18268	0.242061	0.120588
NTRK1	Imatinib	4	38	1.0902	0.124594	0.120665
RB1	Trametinib	2	30	1.46763	0.553489	0.120968
SMARCA1	Trametinib	2	30	1.46763	0.553489	0.120968
BCR	AZD6244	2	33	1.27114	0.346126	0.121008
HOXA3	AZD6244	2	33	-1.54075	-0.62363	0.121008
KDR	AZD6244	2	33	1.34868	0.431551	0.121008
CDK12	Vemurafenib	3	35	1.12263	0.166885	0.121859
PARP1	AZD5363	3	35	-1.20347	-0.267206	0.121859
NKX2-1	Dacomitinib	3	42	1.26859	0.343231	0.121917
IGF1R	Dovitinib	2	50	1.12395	0.168579	0.121996
TSC2	bosutinib	2	50	1.14217	0.191784	0.121996
ABL2	Cediranib	1	48	1.1683	0.224414	0.122449
APOBEC3A	Cediranib	1	48	1.1683	0.224414	0.122449
ARAF	Lapatinib	1	48	1.43062	0.516636	0.122449
BARD1	Cediranib	1	48	1.1683	0.224414	0.122449
CHUK	Cediranib	1	48	1.1683	0.224414	0.122449
CRBN	Cediranib	1	48	1.1683	0.224414	0.122449
CTNNA1	Cediranib	1	48	1.1683	0.224414	0.122449
CTNNB1	Cediranib	1	48	1.1683	0.224414	0.122449
CUL4B	AZD4547	2	47	-1.19967	-0.262639	0.122449
CYP17A1	Cediranib	1	48	1.1683	0.224414	0.122449
DIS3	Lapatinib	2	47	1.24739	0.318917	0.122449
DOCK2	Cediranib	1	48	1.1683	0.224414	0.122449
DOT1L	BKM120	1	48	1.33918	0.421353	0.122449
EWSR1	Cediranib	1	48	1.1683	0.224414	0.122449
EZH2	Cediranib	1	48	1.1683	0.224414	0.122449
FGF19	Cediranib	1	48	1.1683	0.224414	0.122449
FGF4	Cediranib	1	48	1.1683	0.224414	0.122449
FGF7	Cediranib	1	48	1.1683	0.224414	0.122449
GNA11	Cediranib	1	48	1.1683	0.224414	0.122449
GSK3B	Cediranib	1	48	1.1683	0.224414	0.122449
GUCY1A2	Cediranib	1	48	1.1683	0.224414	0.122449
INHBA	Cediranib	1	48	1.1683	0.224414	0.122449
JUN	Cediranib	1	48	1.1683	0.224414	0.122449
MAP3K1	Cediranib	1	48	1.1683	0.224414	0.122449
MRE11A	AZD4547	2	47	-1.19967	-0.262639	0.122449
NCOA3	Cediranib	1	48	1.1683	0.224414	0.122449
NRAS	Afatinib	1	48	1.47962	0.565227	0.122449
NTRK2	Cediranib	1	48	1.1683	0.224414	0.122449
PAK7	Lapatinib	1	48	1.43062	0.516636	0.122449
PDGFRB	BKM120	2	47	-1.3019	-0.380617	0.122449
PRKAR1A	Cediranib	1	48	1.1683	0.224414	0.122449
RAB35	Cediranib	1	48	1.1683	0.224414	0.122449
RAD51	Cediranib	1	48	1.1683	0.224414	0.122449
RNF43	BKM120	1	48	-1.26081	-0.33435	0.122449
SF3B1	Cediranib	1	48	1.1683	0.224414	0.122449
SMAD2	AZD4547	2	47	-1.16077	-0.215078	0.122449
SPOP	Cediranib	1	48	1.1683	0.224414	0.122449
STAT4	Cediranib	1	48	-1.26087	-0.334418	0.122449
TBX3	Cediranib	1	48	1.1683	0.224414	0.122449
TNFRSF14	Cediranib	1	48	1.1683	0.224414	0.122449
TSC1	Cediranib	1	48	1.1683	0.224414	0.122449
U2AF2	Cediranib	1	48	1.1683	0.224414	0.122449
XPO1	Cediranib	1	48	1.1683	0.224414	0.122449
ZNF217	Cediranib	1	48	1.1683	0.224414	0.122449
ZNF703	Cediranib	1	48	1.1683	0.224414	0.122449
DNMT1	Foretinib	4	46	1.08838	0.122176	0.122831
MLH1	Ibrutinib	4	36	1.19143	0.252695	0.122858
EPHA5	Regorafenib	5	37	-1.1046	-0.143527	0.122878
ARID2	LDK378	5	39	-1.10416	-0.142947	0.122977
SETD2	Dasatinib	5	39	1.16227	0.216947	0.122977
FGFR1	BKM120	3	46	1.20233	0.265834	0.123426
NKX2-1	Cediranib	3	46	1.16059	0.214855	0.123426
RB1	Lapatinib	3	46	1.23937	0.309611	0.123426
CHEK1	Neratinib	2	44	-1.47674	-0.562414	0.123671
IL7R	Neratinib	2	44	-1.62602	-0.701345	0.123671
LRP6	Neratinib	2	44	-1.62602	-0.701345	0.123671
NKX2-1	Sunitinib	2	44	1.15341	0.2059	0.123671
TNKS2	Sunitinib	2	44	1.15341	0.2059	0.123671
TSHR	LY2835219	2	44	-1.21211	-0.277517	0.123671
PRPF40B	Regorafenib	3	39	1.10969	0.150154	0.123693
LTK	Cediranib	4	45	-1.09978	-0.137209	0.123761
MLH1	BKM120	4	45	1.12534	0.170362	0.123761
BTK	Pazopanib	2	41	1.10879	0.148986	0.124031
ELMO1	ABT.199	2	41	1.22385	0.291422	0.124031
PIK3CG	Pazopanib	2	41	1.10879	0.148986	0.124031
ROBO1	Olaparib	3	18	-1.06309	-0.0882614	0.124812
ATRX	ABT.888	1	15	1.19775	0.260332	0.125
CASP8	ABT.888	1	15	1.19775	0.260332	0.125
CDK6	ABT.888	1	15	1.19775	0.260332	0.125
CDK8	ABT.888	1	15	1.19775	0.260332	0.125
CDKN2A	Trametinib	1	31	-2.73113	-1.4495	0.125
CHD1	Trametinib	1	31	1.77585	0.828512	0.125
EPHA5	ABT.888	1	15	-1.26802	-0.342581	0.125
FUBP1	ABT.888	1	15	1.19775	0.260332	0.125
HGF	ABT.888	1	15	1.19775	0.260332	0.125
IDH2	ABT.888	1	15	1.19775	0.260332	0.125
KDM6A	ABT.888	1	15	1.19775	0.260332	0.125
MITF	ABT.888	1	15	-1.26802	-0.342581	0.125
MYD88	ABT.888	1	15	1.19775	0.260332	0.125
NCOR1	ABT.888	1	15	1.19775	0.260332	0.125
NF2	ABT.888	1	15	1.19775	0.260332	0.125
NFE2L2	ABT.888	1	15	1.19775	0.260332	0.125
NTRK3	ABT.888	1	15	1.19775	0.260332	0.125
PARP2	ABT.888	1	15	-1.26802	-0.342581	0.125
PDGFRB	Trametinib	1	31	1.77585	0.828512	0.125
RAD50	ABT.888	1	15	1.19775	0.260332	0.125
RPA1	Crizotinib	1	47	1.17321	0.230458	0.125
RPA1	Trametinib	1	31	1.77585	0.828512	0.125
SETBP1	ABT.888	1	15	-1.26802	-0.342581	0.125
WWP1	ABT.888	1	15	1.19775	0.260332	0.125
PDGFRB	Erlotinib	3	43	-1.27055	-0.345452	0.125165
RB1	LY2835219	3	43	1.18939	0.25022	0.125165
PMS2	Vemurafenib	4	34	1.11588	0.158178	0.125313
CDKN2A	Dovitinib	1	51	-1.25918	-0.332479	0.125403
BRD2	Dasatinib	7	37	1.18115	0.240188	0.125426
INPP4B	Ibrutinib	2	38	1.32168	0.402372	0.125641
PIK3CA	Pazopanib	9	34	1.05967	0.0836108	0.125688
RB1	Nilotinib	3	36	1.17849	0.236942	0.125834
SETD2	Nilotinib	3	36	1.17279	0.22994	0.125834
TNKS	Nilotinib	3	36	1.14453	0.19475	0.125834
RB1	Gefitinib	3	47	1.30746	0.386767	0.126429
KRAS	AZD2014	6	44	-1.21191	-0.277287	0.126461
PPP2R1A	Trametinib	3	29	1.46547	0.551368	0.126613
BCOR	Neratinib	4	42	-1.40269	-0.488197	0.126911
PPP2R1A	Erlotinib	4	42	1.19098	0.252147	0.126911
APOBEC3B	ABT.199	3	40	1.16041	0.214636	0.127218
EPHB4	Pazopanib	3	40	1.0942	0.129881	0.127218
FGFR3	Cediranib	5	44	-1.08385	-0.116162	0.12743
ABL2	Panobinostat	1	46	1.94236	0.957808	0.12766
APOBEC3A	Panobinostat	1	46	1.94236	0.957808	0.12766
BARD1	Panobinostat	1	46	1.94236	0.957808	0.12766
BRD4	Panobinostat	1	46	1.94236	0.957808	0.12766
CBL	Panobinostat	1	46	1.94236	0.957808	0.12766
CHUK	Panobinostat	1	46	1.94236	0.957808	0.12766
CRBN	Panobinostat	1	46	1.94236	0.957808	0.12766
CTNNA1	Panobinostat	1	46	1.94236	0.957808	0.12766
CYP17A1	Panobinostat	1	46	1.94236	0.957808	0.12766
DOCK2	Panobinostat	1	46	1.94236	0.957808	0.12766
EWSR1	Panobinostat	1	46	1.94236	0.957808	0.12766
EYA2	Panobinostat	1	46	1.94236	0.957808	0.12766
EZH2	Panobinostat	1	46	1.94236	0.957808	0.12766
FGF19	Panobinostat	1	46	1.94236	0.957808	0.12766
FGF4	Panobinostat	1	46	1.94236	0.957808	0.12766
FGF7	Panobinostat	1	46	1.94236	0.957808	0.12766
GNA11	Panobinostat	1	46	1.94236	0.957808	0.12766
GSK3B	Panobinostat	1	46	1.94236	0.957808	0.12766
GUCY1A2	Panobinostat	1	46	1.94236	0.957808	0.12766
INHBA	Panobinostat	1	46	1.94236	0.957808	0.12766
INPP4B	Panobinostat	1	46	1.94236	0.957808	0.12766
INSR	Panobinostat	1	46	1.94236	0.957808	0.12766
JUN	Panobinostat	1	46	1.94236	0.957808	0.12766
NCOA3	Panobinostat	1	46	1.94236	0.957808	0.12766
NTRK2	Panobinostat	1	46	1.94236	0.957808	0.12766
PRKAR1A	Panobinostat	1	46	1.94236	0.957808	0.12766
RAB35	Panobinostat	1	46	1.94236	0.957808	0.12766
RAD51	Panobinostat	1	46	1.94236	0.957808	0.12766
RUNX1	Panobinostat	1	46	-2.16865	-1.1168	0.12766
SF3B1	Panobinostat	1	46	1.94236	0.957808	0.12766
SPOP	Panobinostat	1	46	1.94236	0.957808	0.12766
TBX22	Panobinostat	1	46	1.94236	0.957808	0.12766
TBX3	Panobinostat	1	46	1.94236	0.957808	0.12766
TNFRSF14	Panobinostat	1	46	1.94236	0.957808	0.12766
TSC1	Panobinostat	1	46	1.94236	0.957808	0.12766
TSHR	Crizotinib	2	46	-1.10714	-0.14684	0.12766
U2AF2	Panobinostat	1	46	1.94236	0.957808	0.12766
XPO1	Panobinostat	1	46	1.94236	0.957808	0.12766
ZNF217	Panobinostat	1	46	1.94236	0.957808	0.12766
ZNF703	Panobinostat	1	46	1.94236	0.957808	0.12766
SPEN	Pazopanib	5	38	1.09582	0.132005	0.127815
BRCA2	AZD6244	9	26	-1.17883	-0.237358	0.128011
FGFR2	Dacomitinib	4	41	1.25741	0.330455	0.128045
ROBO1	AZD4547	7	42	1.14354	0.193506	0.128398
CTCF	Axitinib	3	44	1.08729	0.120739	0.1284
LRP6	Axitinib	3	44	1.08729	0.120739	0.1284
SH2B3	Panobinostat	3	44	1.78172	0.833271	0.1284
NSD1	Regorafenib	6	36	1.07329	0.102043	0.129028
PPP2R1A	LDK378	4	40	1.08687	0.120179	0.129281
TNFAIP3	Dasatinib	4	40	1.2306	0.299368	0.129281
BRCA1	Gefitinib	8	42	1.16125	0.215684	0.129937
MEN1	bosutinib	4	48	1.16293	0.217764	0.130006
FLT1	Regorafenib	2	40	1.14116	0.190504	0.130081
FOXL2	Imatinib	2	40	1.123	0.16736	0.130081
PDGFRB	Imatinib	2	40	-1.11986	-0.163319	0.130081
SH2B3	Imatinib	2	40	-1.11653	-0.15902	0.130081
KLHL6	Neratinib	1	45	1.51484	0.599168	0.130435
MAML1	Erlotinib	1	45	-1.68224	-0.750388	0.130435
NFKBIA	Sunitinib	1	45	1.2455	0.31672	0.130435
NKX2-1	Erlotinib	1	45	1.3257	0.406754	0.130435
NRAS	Erlotinib	1	45	1.3257	0.406754	0.130435
RB1	Erlotinib	1	45	1.3257	0.406754	0.130435
SEMA3A	Erlotinib	1	45	-1.68224	-0.750388	0.130435
TBX22	Erlotinib	1	45	1.3257	0.406754	0.130435
DAXX	Dovitinib	3	49	1.1111	0.151989	0.132217
PIK3R1	bosutinib	3	49	1.18777	0.248252	0.132217
BARD1	Foretinib	2	48	1.13816	0.186698	0.132245
DIS3	Gefitinib	2	48	1.22845	0.296844	0.132245
RET	Nilotinib	2	37	-1.18227	-0.241558	0.132254
SEMA3A	Nilotinib	2	37	1.20169	0.265066	0.132254
BRCA2	ABT.888	4	12	-1.14483	-0.195132	0.132967
ACVR1B	Panobinostat	2	45	-1.50826	-0.59288	0.13321
MET	Panobinostat	2	45	1.51793	0.60211	0.13321
CASP8	Carbozantinib	2	34	1.13224	0.179178	0.133333
CYLD	Dacomitinib	1	44	-2.08616	-1.06085	0.133333
FGF12	Dacomitinib	1	44	-2.08616	-1.06085	0.133333
IL7R	Dacomitinib	1	44	-2.08616	-1.06085	0.133333
PDK1	Dacomitinib	1	44	-2.08616	-1.06085	0.133333
PMS2	Carbozantinib	2	34	1.13224	0.179178	0.133333
RAF1	Dacomitinib	1	44	-2.08616	-1.06085	0.133333
RET	Carbozantinib	2	34	1.08497	0.117658	0.133333
SMAD3	Dacomitinib	1	44	-2.08616	-1.06085	0.133333
SYK	Dacomitinib	1	44	1.41679	0.502621	0.133333
WWP1	Carbozantinib	2	34	1.13224	0.179178	0.133333
CREBBP	Axitinib	7	40	1.06599	0.0921986	0.13355
ACVR1B	bosutinib	2	50	-1.17863	-0.237106	0.133908
NOTCH1	Foretinib	6	44	1.09132	0.126071	0.134311
BRD2	Carbozantinib	5	31	1.05435	0.0763497	0.134464
DNMT1	Crizotinib	4	44	-1.10967	-0.150129	0.134721
CARD11	Trametinib	4	28	1.34893	0.431812	0.134928
MED12	Dasatinib	2	42	1.2517	0.323887	0.135307
GNAS	Everolimus	3	31	-1.26517	-0.339331	0.135695
KRAS	Everolimus	3	31	-1.27996	-0.356096	0.135695
DNMT1	Panobinostat	4	43	1.2665	0.340844	0.136069
FANCL	Vemurafenib	3	35	1.13923	0.188053	0.136321
TNFAIP3	Vemurafenib	3	35	-1.12528	-0.170288	0.136321
CDKN2C	LDK378	1	43	1.19751	0.260038	0.136364
NPM1	LDK378	1	43	1.19751	0.260038	0.136364
STAT4	Dasatinib	1	43	-1.88722	-0.916265	0.136364
MUTYH	Regorafenib	3	39	1.10649	0.145992	0.13676
PRPF40B	LY2835219	3	43	1.1903	0.251321	0.137154
ARFRP1	AZD4547	2	47	-1.15156	-0.203594	0.137755
ARID1B	Cediranib	2	47	1.11167	0.152723	0.137755
CDH20	AZD4547	2	47	-1.15156	-0.203594	0.137755
ESR1	Afatinib	2	47	1.32246	0.40322	0.137755
GATA2	AZD4547	2	47	1.168	0.224042	0.137755
GRIN2A	AZD4547	2	47	-1.15156	-0.203594	0.137755
MDM2	AZD4547	2	47	1.14607	0.1967	0.137755
MSH2	AZD4547	2	47	-1.15156	-0.203594	0.137755
PIK3C3	Afatinib	2	47	1.32246	0.40322	0.137755
STAG2	Cediranib	2	47	1.10723	0.146954	0.137755
FGFR2	ABT.199	5	38	-1.15198	-0.204117	0.137997
GNAS	AZD5363	4	34	-1.17423	-0.231717	0.13821
FGFR3	Dacomitinib	4	41	-1.39569	-0.480979	0.138944
KEAP1	Sunitinib	2	44	1.16794	0.223966	0.13913
MTOR	Sunitinib	2	44	1.15129	0.203248	0.13913
PIK3R1	Sunitinib	2	44	1.15129	0.203248	0.13913
USP9X	LY2835219	2	44	1.25049	0.322498	0.13913
CHD2	Vemurafenib	2	36	1.14078	0.190021	0.139403
EGFR	Dovitinib	4	48	-1.10912	-0.149419	0.139448
KAT6A	Dovitinib	4	48	1.10108	0.138916	0.139448
ABL2	ABT.199	1	42	1.3532	0.436375	0.139535
ABL2	Vandetanib	1	42	1.1991	0.261952	0.139535
APOBEC3A	ABT.199	1	42	1.3532	0.436375	0.139535
APOBEC3A	Vandetanib	1	42	1.1991	0.261952	0.139535
BRD4	Vandetanib	1	42	1.1991	0.261952	0.139535
BTK	ABT.199	1	42	1.3532	0.436375	0.139535
CBL	Vandetanib	1	42	1.1991	0.261952	0.139535
CHUK	ABT.199	1	42	1.3532	0.436375	0.139535
CHUK	Vandetanib	1	42	1.1991	0.261952	0.139535
CRBN	ABT.199	1	42	1.3532	0.436375	0.139535
CRBN	Vandetanib	1	42	1.1991	0.261952	0.139535
CTNNA1	ABT.199	1	42	1.3532	0.436375	0.139535
CTNNA1	Vandetanib	1	42	1.1991	0.261952	0.139535
CYP17A1	ABT.199	1	42	1.3532	0.436375	0.139535
CYP17A1	Vandetanib	1	42	1.1991	0.261952	0.139535
DOCK2	ABT.199	1	42	1.3532	0.436375	0.139535
DOCK2	Vandetanib	1	42	1.1991	0.261952	0.139535
ERBB4	Vandetanib	1	42	1.1991	0.261952	0.139535
ETV4	ABT.199	1	42	-1.32636	-0.407469	0.139535
EWSR1	ABT.199	1	42	1.3532	0.436375	0.139535
EWSR1	Vandetanib	1	42	1.1991	0.261952	0.139535
EYA2	Vandetanib	1	42	1.1991	0.261952	0.139535
EZH2	ABT.199	1	42	1.3532	0.436375	0.139535
EZH2	Vandetanib	1	42	1.1991	0.261952	0.139535
FGF19	ABT.199	1	42	1.3532	0.436375	0.139535
FGF19	Vandetanib	1	42	1.1991	0.261952	0.139535
FGF4	ABT.199	1	42	1.3532	0.436375	0.139535
FGF4	Vandetanib	1	42	1.1991	0.261952	0.139535
FGF7	ABT.199	1	42	1.3532	0.436375	0.139535
FGF7	Vandetanib	1	42	1.1991	0.261952	0.139535
GNA11	ABT.199	1	42	1.3532	0.436375	0.139535
GNA11	Vandetanib	1	42	1.1991	0.261952	0.139535
GSK3B	ABT.199	1	42	1.3532	0.436375	0.139535
GSK3B	Vandetanib	1	42	1.1991	0.261952	0.139535
GUCY1A2	ABT.199	1	42	1.3532	0.436375	0.139535
GUCY1A2	Vandetanib	1	42	1.1991	0.261952	0.139535
INHBA	Vandetanib	1	42	1.1991	0.261952	0.139535
INSR	Vandetanib	1	42	1.1991	0.261952	0.139535
JUN	ABT.199	1	42	1.3532	0.436375	0.139535
JUN	Vandetanib	1	42	1.1991	0.261952	0.139535
KEAP1	Pazopanib	1	42	1.20054	0.263684	0.139535
MAP3K1	ABT.199	1	42	1.3532	0.436375	0.139535
MAP3K1	Vandetanib	1	42	1.1991	0.261952	0.139535
MDM2	Pazopanib	1	42	-1.2496	-0.321471	0.139535
NCOA3	ABT.199	1	42	1.3532	0.436375	0.139535
NCOA3	Vandetanib	1	42	1.1991	0.261952	0.139535
NTRK2	Vandetanib	1	42	1.1991	0.261952	0.139535
PIK3CG	ABT.199	1	42	1.3532	0.436375	0.139535
PRKAR1A	ABT.199	1	42	1.3532	0.436375	0.139535
PRKAR1A	Vandetanib	1	42	1.1991	0.261952	0.139535
RAB35	ABT.199	1	42	1.3532	0.436375	0.139535
RAB35	Vandetanib	1	42	1.1991	0.261952	0.139535
RAD51	ABT.199	1	42	1.3532	0.436375	0.139535
RAD51	Vandetanib	1	42	1.1991	0.261952	0.139535
RB1	ABT.199	1	42	1.3532	0.436375	0.139535
SF3B1	ABT.199	1	42	1.3532	0.436375	0.139535
SF3B1	Vandetanib	1	42	1.1991	0.261952	0.139535
SMARCA1	ABT.199	1	42	1.3532	0.436375	0.139535
SPOP	ABT.199	1	42	1.3532	0.436375	0.139535
SPOP	Vandetanib	1	42	1.1991	0.261952	0.139535
SYK	Pazopanib	1	42	-1.2496	-0.321471	0.139535
TBX22	ABT.199	1	42	1.3532	0.436375	0.139535
TBX22	Vandetanib	1	42	1.1991	0.261952	0.139535
TBX3	Vandetanib	1	42	1.1991	0.261952	0.139535
TNFRSF14	ABT.199	1	42	1.3532	0.436375	0.139535
TNFRSF14	Vandetanib	1	42	1.1991	0.261952	0.139535
TSC1	ABT.199	1	42	1.3532	0.436375	0.139535
TSC1	Vandetanib	1	42	1.1991	0.261952	0.139535
U2AF2	ABT.199	1	42	1.3532	0.436375	0.139535
U2AF2	Vandetanib	1	42	1.1991	0.261952	0.139535
XPO1	ABT.199	1	42	1.3532	0.436375	0.139535
XPO1	Vandetanib	1	42	1.1991	0.261952	0.139535
ZNF217	ABT.199	1	42	1.3532	0.436375	0.139535
ZNF217	Vandetanib	1	42	1.1991	0.261952	0.139535
ZNF703	ABT.199	1	42	1.3532	0.436375	0.139535
ZNF703	Vandetanib	1	42	1.1991	0.261952	0.139535
KAT6A	Nilotinib	3	36	1.15864	0.212426	0.140059
NF1	Panobinostat	3	44	1.37346	0.45782	0.140241
PTEN	Gefitinib	5	45	-1.24584	-0.317114	0.140481
KRAS	Panobinostat	6	41	1.19731	0.259796	0.141237
BRCA1	Axitinib	7	40	1.09007	0.124417	0.141691
BRD4	ABT.199	2	41	1.22293	0.290342	0.14175
CBL	ABT.199	2	41	1.22293	0.290342	0.14175
CDK12	ABT.199	2	41	1.22293	0.290342	0.14175
CDK12	Vandetanib	2	41	1.14158	0.191034	0.14175
CHEK1	Vandetanib	2	41	-1.20216	-0.265633	0.14175
EYA2	ABT.199	2	41	1.22293	0.290342	0.14175
FLT1	Pazopanib	2	41	1.10524	0.144363	0.14175
INSR	ABT.199	2	41	1.22293	0.290342	0.14175
CDX2	BYL719	5	41	-1.12035	-0.163944	0.141985
IRS2	Neratinib	5	41	-1.31908	-0.399535	0.141985
PPP2R1A	LY2835219	5	41	1.12986	0.176138	0.141985
SMO	ABT.199	4	39	1.12288	0.167205	0.142144
BCL2L2	bosutinib	1	51	-1.31452	-0.394538	0.142688
ETV5	Dovitinib	1	51	1.17472	0.23232	0.142688
MAML1	Dovitinib	1	51	-1.21789	-0.284388	0.142688
NFKBIA	bosutinib	1	51	1.20674	0.271119	0.142688
SMAD4	Dovitinib	1	51	1.17472	0.23232	0.142688
WT1	Dovitinib	1	51	1.17472	0.23232	0.142688
ERG	Regorafenib	1	41	1.2754	0.350952	0.142857
FOXL2	Regorafenib	1	41	1.2754	0.350952	0.142857
PARP2	Imatinib	1	41	-1.24193	-0.312588	0.142857
TNKS	bosutinib	3	49	1.19274	0.254275	0.143077
APOBEC3B	Crizotinib	3	45	-1.07169	-0.0998943	0.14327
IGF1R	Ibrutinib	2	38	1.30376	0.382683	0.14359
ACVR1B	Crizotinib	2	46	1.11156	0.152584	0.143617
ARID1B	Crizotinib	2	46	1.25363	0.326109	0.143617
PARP1	Cediranib	4	45	-1.09276	-0.127981	0.143688
IRS2	Regorafenib	4	38	1.11135	0.152312	0.143858
ROS1	AZD5363	7	31	-1.12011	-0.163635	0.144685
FGFR2	BYL719	7	39	1.08963	0.123834	0.144831
MPL	Foretinib	9	41	1.05193	0.0730353	0.145144
ZRSR2	Dacomitinib	2	43	1.29785	0.376119	0.145455
EPHA5	Cediranib	5	44	1.05086	0.0715743	0.145515
MAP3K13	Afatinib	5	44	1.24041	0.310815	0.145515
SPEN	Cediranib	5	44	1.09241	0.127515	0.145515
FAT3	Ibrutinib	12	28	-1.13372	-0.181069	0.145754
CHEK2	Vandetanib	7	36	-1.08196	-0.11365	0.14597
APC	BKM120	3	46	1.1085	0.148615	0.146222
APC	Cediranib	3	46	1.13344	0.180703	0.146222
JAK1	BKM120	3	46	1.18036	0.239224	0.146222
NKX2-1	Lapatinib	3	46	1.22679	0.294887	0.146222
TNKS	Lapatinib	3	46	1.23456	0.303999	0.146222
ARID1A	ABT.888	3	13	-1.14634	-0.197029	0.146429
LRP1B	ABT.888	3	13	-1.18504	-0.244937	0.146429
CTNNB1	Dovitinib	2	50	1.12078	0.164498	0.146701
FGFR4	Dovitinib	2	50	1.12574	0.17088	0.146701
STAT3	bosutinib	2	50	-1.16814	-0.224219	0.146701
TNKS2	bosutinib	2	50	1.25826	0.331427	0.146701
ROBO2	Dacomitinib	3	42	1.25424	0.32681	0.146723
TNFAIP3	Axitinib	4	43	-1.1011	-0.13895	0.14689
PIK3CA	Trametinib	8	24	-1.34716	-0.429926	0.147443
SETD2	Ibrutinib	4	36	1.1679	0.223915	0.147653
FANCD2	Pazopanib	10	33	1.06521	0.0911359	0.148617
NTRK2	Imatinib	2	40	1.12039	0.164001	0.148664
LTK	Vandetanib	5	38	1.13435	0.18187	0.148754
TET2	ABT.199	5	38	-1.10976	-0.150242	0.148754
FAT3	LDK378	14	30	-1.04514	-0.0637019	0.148944
ALOX12B	AZD2014	3	47	1.23929	0.30951	0.149082
PDGFRB	Gefitinib	3	47	-1.28106	-0.35734	0.149082
FLT4	ABT.199	6	37	1.14637	0.197077	0.149153
ZRSR2	Everolimus	2	32	-1.35471	-0.43798	0.149733
CHD2	BYL719	3	43	-1.13498	-0.182664	0.149802
ERBB2	Neratinib	3	43	1.27003	0.344862	0.149802
FGFR1	Panobinostat	2	45	-1.45169	-0.537729	0.149861
MED12	Axitinib	2	45	1.11091	0.15174	0.149861
STAT3	Axitinib	2	45	1.1092	0.149515	0.149861
ATR	ABT.888	2	14	1.15892	0.212779	0.15
CHEK1	ABT.888	2	14	-1.2115	-0.276792	0.15
GRIN2A	ABT.888	2	14	-1.18639	-0.246572	0.15
PARP2	Ibrutinib	1	39	-1.53758	-0.620662	0.15
KIT	Regorafenib	3	39	1.10725	0.146977	0.150697
NCOR1	Regorafenib	3	39	1.1047	0.14366	0.150697
PTEN	Lapatinib	6	43	-1.19967	-0.262633	0.150836
BARD1	Nilotinib	2	37	1.19417	0.256012	0.151147
BCR	Nilotinib	2	37	-1.16855	-0.224721	0.151147
ITK	Nilotinib	2	37	1.1564	0.209639	0.151147
SETBP1	Nilotinib	5	34	1.15576	0.208845	0.151512
CHEK2	LDK378	7	37	-1.07673	-0.106654	0.151741
PTEN	LDK378	7	37	1.09606	0.132329	0.151741
TNFAIP3	AZD5363	4	34	-1.1677	-0.22367	0.151947
ATR	BYL719	5	41	-1.10587	-0.145184	0.152183
KRAS	BYL719	5	41	-1.11097	-0.151819	0.152183
PTEN	Erlotinib	5	41	-1.19237	-0.253837	0.152183
SPEN	LY2835219	5	41	1.13191	0.178755	0.152183
PRSS8	Olaparib	2	19	1.07744	0.107614	0.152381
FGFR3	Gefitinib	4	46	-1.28055	-0.356767	0.15267
MITF	Foretinib	4	46	-1.10112	-0.13897	0.15267
PAX5	Panobinostat	3	44	1.36529	0.449212	0.152821
PIK3R1	Panobinostat	3	44	1.36791	0.451978	0.152821
PRDM1	BKM120	2	47	1.14294	0.192744	0.153061
SMAD2	Afatinib	2	47	-1.53689	-0.620016	0.153061
TMPRSS2	Afatinib	2	47	1.32521	0.40622	0.153061
PTEN	Everolimus	3	31	-1.55121	-0.633391	0.153075
FANCD2	bosutinib	11	41	-1.04706	-0.0663494	0.153537
BRCA1	Neratinib	7	39	1.19742	0.259928	0.153672
ARID1B	Nilotinib	1	38	-1.22358	-0.291108	0.153846
NFKBIA	Nilotinib	1	38	1.33428	0.416062	0.153846
PMS2	Pazopanib	3	40	1.08811	0.12183	0.153958
TRRAP	ABT.199	3	40	1.30819	0.387574	0.153958
PARP4	LY2835219	8	38	1.10226	0.140461	0.154113
SMARCA4	Sunitinib	8	38	1.10309	0.141544	0.154113
KRAS	ABT.199	4	39	1.19592	0.258122	0.154412
NTRK1	Pazopanib	4	39	1.06707	0.0936568	0.154412
CDK12	AZD4547	4	45	-1.11439	-0.156255	0.154477
IGF2R	BKM120	4	45	-1.13136	-0.178058	0.154477
LRP6	Cediranib	4	45	1.10553	0.144732	0.154477
BRAF	Dovitinib	3	49	1.10805	0.148019	0.15457
PDGFRB	bosutinib	3	49	-1.15056	-0.202336	0.15457
BRAF	Nilotinib	3	36	1.15736	0.210835	0.155378
CARD11	Nilotinib	3	36	1.15736	0.210835	0.155378
ERCC2	Carbozantinib	2	34	-1.09121	-0.125934	0.155556
ETV6	Carbozantinib	2	34	-1.11722	-0.159919	0.155556
CHEK2	AZD5363	7	31	-1.13507	-0.182787	0.155623
BRD2	Dabrafenib	3	14	1.14306	0.192902	0.155882
ARID1B	Sunitinib	2	44	1.13693	0.185141	0.156522
HGF	Sunitinib	2	44	-1.14821	-0.199391	0.156522
PRDM1	Neratinib	2	44	1.30666	0.385886	0.156522
MLH1	Axitinib	5	42	-1.09053	-0.125036	0.156683
FLT4	Gefitinib	7	43	1.17534	0.233077	0.157059
CHEK1	AZD5363	1	37	1.27585	0.351462	0.157895
DOT1L	Vemurafenib	1	37	1.20635	0.270648	0.157895
ETV4	Vemurafenib	1	37	-1.27267	-0.347856	0.157895
PNRC1	AZD5363	1	37	-1.379	-0.463627	0.157895
PTPRD	AZD5363	1	37	-1.379	-0.463627	0.157895
RNF43	AZD5363	1	37	-1.379	-0.463627	0.157895
STAT4	AZD5363	1	37	1.27585	0.351462	0.157895
U2AF1	AZD5363	1	37	-1.379	-0.463627	0.157895
PALB2	Dovitinib	5	47	1.08016	0.111248	0.157902
BRCA2	Vemurafenib	11	27	1.07103	0.0990032	0.158925
NOTCH3	Ibrutinib	13	27	1.12872	0.174688	0.159018
CASP8	Vemurafenib	2	36	1.13619	0.184198	0.159317
KEAP1	AZD5363	2	36	-1.24053	-0.310955	0.159317
PRPF40B	Vemurafenib	2	36	1.13619	0.184198	0.159317
STAG2	AZD5363	2	36	1.21846	0.285057	0.159317
TET2	AZD5363	2	36	1.19145	0.252718	0.159317
TSC2	Vemurafenib	2	36	-1.15316	-0.205588	0.159317
WWP1	Vemurafenib	2	36	1.13619	0.184198	0.159317
CDX2	Gefitinib	5	45	-1.21232	-0.277765	0.159418
KDM5A	AZD2014	5	45	1.18494	0.244814	0.159418
BACH1	Pazopanib	2	41	1.09637	0.132739	0.159468
PRDM1	Vandetanib	2	41	1.12949	0.17567	0.159468
SEMA3A	Pazopanib	2	41	1.09637	0.132739	0.159468
SOX10	ABT.199	2	41	1.18629	0.246461	0.159468
CASP8	Crizotinib	2	46	-1.1766	-0.23462	0.159574
WWP1	Crizotinib	2	46	-1.1766	-0.23462	0.159574
FLT4	Vandetanib	6	37	1.07754	0.10774	0.159576
PARP4	Dacomitinib	6	39	1.2093	0.274166	0.159717
CREBBP	Cediranib	6	43	1.05479	0.0769606	0.159947
ABL2	AZD2014	1	49	1.37022	0.454411	0.16
APOBEC3A	AZD2014	1	49	1.37022	0.454411	0.16
ARAF	Gefitinib	1	49	1.29211	0.369733	0.16
BTK	AZD2014	1	49	1.37022	0.454411	0.16
CHUK	AZD2014	1	49	1.37022	0.454411	0.16
CRBN	AZD2014	1	49	1.37022	0.454411	0.16
CTNNA1	AZD2014	1	49	1.37022	0.454411	0.16
CYP17A1	AZD2014	1	49	1.37022	0.454411	0.16
DOCK2	AZD2014	1	49	1.37022	0.454411	0.16
EWSR1	AZD2014	1	49	1.37022	0.454411	0.16
EZH2	AZD2014	1	49	1.37022	0.454411	0.16
FGF19	AZD2014	1	49	1.37022	0.454411	0.16
FGF4	AZD2014	1	49	1.37022	0.454411	0.16
FGF7	AZD2014	1	49	1.37022	0.454411	0.16
GNA11	AZD2014	1	49	1.37022	0.454411	0.16
GSK3B	AZD2014	1	49	1.37022	0.454411	0.16
GUCY1A2	AZD2014	1	49	1.37022	0.454411	0.16
JUN	AZD2014	1	49	1.37022	0.454411	0.16
MAP3K1	AZD2014	1	49	1.37022	0.454411	0.16
NCOA3	AZD2014	1	49	1.37022	0.454411	0.16
PAK7	Gefitinib	1	49	1.29211	0.369733	0.16
PIK3CG	AZD2014	1	49	1.37022	0.454411	0.16
PRKAR1A	AZD2014	1	49	1.37022	0.454411	0.16
RAB35	AZD2014	1	49	1.37022	0.454411	0.16
RAD51	AZD2014	1	49	1.37022	0.454411	0.16
SF3B1	AZD2014	1	49	1.37022	0.454411	0.16
SPOP	AZD2014	1	49	1.37022	0.454411	0.16
TBX22	AZD2014	1	49	1.37022	0.454411	0.16
TNFRSF14	AZD2014	1	49	1.37022	0.454411	0.16
TSC1	AZD2014	1	49	1.37022	0.454411	0.16
U2AF2	AZD2014	1	49	1.37022	0.454411	0.16
XPO1	AZD2014	1	49	1.37022	0.454411	0.16
ZNF217	AZD2014	1	49	1.37022	0.454411	0.16
ZNF703	AZD2014	1	49	1.37022	0.454411	0.16
NOTCH2	bosutinib	6	46	-1.08885	-0.122799	0.160084
PKHD1	Trametinib	8	24	1.30123	0.379877	0.160276
MAP3K13	BYL719	4	42	1.09571	0.131872	0.160419
PARP1	Neratinib	4	42	-1.29991	-0.378414	0.160419
ERBB3	Imatinib	9	33	1.05636	0.0791075	0.161168
EGFR	Dacomitinib	4	41	-1.26853	-0.343163	0.16265
SLIT2	Sunitinib	5	41	-1.09668	-0.133149	0.162891
CHD4	Neratinib	3	43	-1.36353	-0.447349	0.163241
JAK3	Erlotinib	3	43	1.20521	0.269282	0.163241
MED12	BYL719	3	43	1.12206	0.166147	0.163241
CBFB	Afatinib	1	48	1.47378	0.559523	0.163265
DOT1L	Lapatinib	1	48	1.4155	0.501312	0.163265
DOT1L	Cediranib	1	48	1.15299	0.205382	0.163265
ETV5	AZD4547	1	48	1.23591	0.30557	0.163265
MAP2K4	AZD4547	1	48	-1.41761	-0.50346	0.163265
MET	Gefitinib	2	48	1.22518	0.292998	0.163265
MET	AZD2014	2	48	1.28608	0.362977	0.163265
NKX2-1	Foretinib	2	48	1.12786	0.173588	0.163265
RAD52	BKM120	1	48	1.25034	0.322322	0.163265
RUNX1	Afatinib	1	48	-1.87662	-0.908134	0.163265
RUNX1	Lapatinib	1	48	-1.54708	-0.629552	0.163265
RUNX1	BKM120	1	48	-1.2447	-0.3158	0.163265
SMAD4	AZD4547	1	48	1.23591	0.30557	0.163265
TMPRSS2	Foretinib	2	48	-1.22486	-0.29262	0.163265
TNKS2	Foretinib	2	48	1.12786	0.173588	0.163265
WT1	AZD4547	1	48	1.23591	0.30557	0.163265
MYCN	Dacomitinib	2	43	1.29731	0.375527	0.163636
BAP1	AZD2014	4	46	1.20066	0.263831	0.163691
FANCG	Gefitinib	4	46	-1.22608	-0.294057	0.163691
ROS1	Panobinostat	8	39	1.21351	0.279184	0.164176
BCORL1	Nilotinib	5	34	1.16965	0.226078	0.164274
FGF6	AZD6244	2	33	1.23683	0.306646	0.164706
EPHB6	Dasatinib	4	40	1.18713	0.247478	0.164964
ATR	Lapatinib	5	44	1.16425	0.219396	0.165354
ROBO2	Regorafenib	3	39	1.10394	0.142662	0.165505
TNKS	Imatinib	3	39	1.09228	0.127343	0.165505
MSH6	Foretinib	10	40	1.05316	0.0747277	0.165612
EP300	AZD4547	4	45	1.10711	0.146792	0.165795
TNKS	Panobinostat	3	44	1.36242	0.446174	0.166142
CHEK1	Panobinostat	2	45	-1.58625	-0.665625	0.166512
JAK1	Dovitinib	3	49	1.10567	0.144917	0.166606
KLF4	Dovitinib	3	49	1.09427	0.129968	0.166606
PIK3R1	Dovitinib	3	49	1.10506	0.144131	0.166606
TNKS	Dovitinib	3	49	1.10379	0.14247	0.166606
ARAF	Crizotinib	1	47	1.1664	0.22206	0.166667
ETV4	Carbozantinib	1	35	-1.17333	-0.230603	0.166667
MAP2K4	Crizotinib	1	47	-1.216	-0.282146	0.166667
PAK7	Crizotinib	1	47	1.1664	0.22206	0.166667
TNFAIP3	Carbozantinib	1	35	-1.17333	-0.230603	0.166667
FAT3	Vandetanib	13	30	-1.06963	-0.0971144	0.167105
CSF1R	Regorafenib	2	40	-1.15662	-0.209913	0.167247
ERBB4	Regorafenib	2	40	1.13117	0.17782	0.167247
INHBA	Regorafenib	2	40	1.13117	0.17782	0.167247
PLCG1	Regorafenib	2	40	1.16701	0.22282	0.167247
TBX3	Regorafenib	2	40	1.13117	0.17782	0.167247
EPHA5	ABT.199	4	39	1.19333	0.254996	0.167458
ETV6	ABT.199	4	39	-1.1414	-0.190806	0.167458
JAK3	Pazopanib	4	39	1.08657	0.119778	0.167458
SMO	Vandetanib	4	39	-1.12348	-0.167977	0.167458
PHLPP2	Crizotinib	4	44	1.06852	0.0956093	0.168044
ERBB4	AZD5363	3	35	1.15856	0.212332	0.168326
IRS2	Dovitinib	6	46	1.07205	0.100374	0.168994
NKX2-1	Trametinib	2	30	1.45109	0.53714	0.169355
TNKS2	Trametinib	2	30	1.45109	0.53714	0.169355
KRAS	BKM120	6	43	-1.11831	-0.16132	0.169442
CHEK2	Cediranib	7	42	-1.04195	-0.0592908	0.169458
FLT4	BKM120	7	42	1.07679	0.106739	0.169458
ROBO1	Sunitinib	6	40	1.07861	0.109171	0.169942
BRCA1	Cediranib	9	40	-1.07332	-0.102083	0.170022
APC	AZD4547	2	47	-1.2075	-0.27202	0.170068
BTK	Afatinib	2	47	1.31424	0.394229	0.170068
DIS3	Cediranib	2	47	-1.1465	-0.197235	0.170068
DOT1L	Afatinib	2	47	1.34866	0.431524	0.170068
EPHA6	Lapatinib	2	47	-1.276	-0.35163	0.170068
IL7R	Afatinib	2	47	-1.46314	-0.549066	0.170068
MYCN	Cediranib	2	47	1.10379	0.142465	0.170068
PIK3CG	Afatinib	2	47	1.31424	0.394229	0.170068
STAT3	Cediranib	2	47	-1.11246	-0.153747	0.170068
USP9X	Lapatinib	2	47	1.21479	0.280704	0.170068
CDK6	Axitinib	1	46	1.16201	0.21662	0.170213
CDK8	Axitinib	1	46	1.16201	0.21662	0.170213
FUBP1	Axitinib	1	46	1.16201	0.21662	0.170213
IDH2	Axitinib	1	46	1.16201	0.21662	0.170213
KDM6A	Axitinib	1	46	1.16201	0.21662	0.170213
MYD88	Axitinib	1	46	1.16201	0.21662	0.170213
NFE2L2	Axitinib	1	46	1.16201	0.21662	0.170213
NFKBIA	Panobinostat	1	46	1.65559	0.727345	0.170213
NTRK3	Axitinib	1	46	1.16201	0.21662	0.170213
RAD50	Axitinib	1	46	1.16201	0.21662	0.170213
WISP3	Panobinostat	1	46	-2.03897	-1.02784	0.170213
SETBP1	Dasatinib	6	38	1.12944	0.175602	0.170309
FANCI	ABT.888	4	12	-1.13771	-0.186128	0.17033
PHLPP2	Axitinib	4	43	-1.08427	-0.116728	0.170381
ROBO1	Vandetanib	6	37	1.07821	0.108635	0.170504
BRD4	Dasatinib	2	42	1.23523	0.304785	0.171247
CBL	Dasatinib	2	42	1.23523	0.304785	0.171247
EYA2	Dasatinib	2	42	1.23523	0.304785	0.171247
FGFR1	LDK378	2	42	-1.16794	-0.223966	0.171247
INSR	Dasatinib	2	42	1.23523	0.304785	0.171247
ERBB3	Vemurafenib	8	30	-1.08955	-0.123732	0.171357
CDK12	AZD6244	1	34	-1.6608	-0.731882	0.171429
ERG	AZD6244	1	34	-1.6608	-0.731882	0.171429
RUNX1	AZD6244	1	34	-1.6608	-0.731882	0.171429
SF3A1	AZD6244	1	34	1.48161	0.56717	0.171429
FGFR3	BKM120	3	46	-1.16664	-0.222354	0.171624
PARP1	AZD4547	3	46	-1.1568	-0.210145	0.171624
PIK3CA	Olaparib	4	17	1.05238	0.0736553	0.171763
NOTCH4	BYL719	8	38	1.0889	0.122872	0.171916
ROS1	Vemurafenib	5	33	1.08432	0.116792	0.172363
FANCD2	Vemurafenib	9	29	1.06564	0.0917256	0.172647
PIK3CA	Vemurafenib	9	29	-1.08448	-0.116999	0.172647
SOX10	Nilotinib	2	37	1.14795	0.199059	0.17274
TNKS2	Nilotinib	2	37	1.18836	0.248971	0.17274
DNMT1	Carbozantinib	4	32	1.07248	0.100947	0.172821
BLM	BYL719	4	42	-1.10458	-0.143497	0.172884
CDK12	Sunitinib	4	42	1.13506	0.182766	0.172884
ARFRP1	Neratinib	1	45	-2.15178	-1.10553	0.173913
ARID1B	BYL719	1	45	-1.25312	-0.32553	0.173913
CDH20	Neratinib	1	45	-2.15178	-1.10553	0.173913
CDKN2C	Sunitinib	1	45	1.21555	0.281605	0.173913
CYLD	Neratinib	1	45	-2.15178	-1.10553	0.173913
DAXX	Neratinib	1	45	-2.15178	-1.10553	0.173913
DIS3	Neratinib	1	45	1.44918	0.535235	0.173913
ERCC2	Erlotinib	1	45	-1.50779	-0.592435	0.173913
FGF12	Neratinib	1	45	-2.15178	-1.10553	0.173913
INPP4B	Sunitinib	2	44	1.14259	0.192306	0.173913
MET	Neratinib	1	45	1.44918	0.535235	0.173913
MSH2	Neratinib	1	45	-2.15178	-1.10553	0.173913
NPM1	Sunitinib	1	45	1.21555	0.281605	0.173913
PDGFRB	Neratinib	2	44	-1.59129	-0.670196	0.173913
PDK1	Neratinib	1	45	-2.15178	-1.10553	0.173913
RAF1	Neratinib	1	45	-2.15178	-1.10553	0.173913
SMAD3	Neratinib	1	45	-2.15178	-1.10553	0.173913
SMARCA1	Erlotinib	1	45	1.31769	0.398009	0.173913
STAG2	LY2835219	2	44	1.24191	0.312565	0.173913
SYK	Erlotinib	1	45	1.31769	0.398009	0.173913
TSC2	LY2835219	2	44	1.16912	0.225426	0.173913
KRAS	Neratinib	5	41	1.20188	0.265295	0.174114
PRDM1	Gefitinib	3	47	1.20078	0.263977	0.174286
SETBP1	Foretinib	7	43	-1.07682	-0.106779	0.174487
DAXX	Everolimus	2	32	1.2062	0.270471	0.174688
EPHA3	Dovitinib	2	50	1.11601	0.15835	0.175062
EPHA6	bosutinib	2	50	-1.1799	-0.238662	0.175062
FGFR1	Dovitinib	2	50	-1.13167	-0.178453	0.175062
PDGFRA	Dovitinib	2	50	1.11601	0.15835	0.175062
PRSS8	Dovitinib	2	50	1.11012	0.150721	0.175062
ROS1	Carbozantinib	5	31	1.10241	0.140666	0.175489
CDX2	BKM120	5	44	-1.12413	-0.168803	0.175953
PALB2	Cediranib	5	44	1.07209	0.10043	0.175953
ARID1B	Everolimus	1	33	1.5278	0.611454	0.176471
ETV6	Everolimus	1	33	1.5278	0.611454	0.176471
FANCL	Dabrafenib	2	15	1.13912	0.187926	0.176471
PIK3CA	Ibrutinib	10	30	-1.11996	-0.163445	0.177088
EPHB6	LY2835219	3	43	-1.12116	-0.164987	0.17747
KDM5C	Neratinib	3	43	-1.2871	-0.364128	0.17747
MAP3K13	LY2835219	3	43	1.21752	0.283942	0.17747
FAT3	Afatinib	16	33	-1.1662	-0.221811	0.17769
ATRX	AZD4547	4	45	-1.14658	-0.19734	0.177708
EPHB1	Afatinib	4	45	1.25934	0.332668	0.177708
ABL2	Dacomitinib	1	44	1.38306	0.467865	0.177778
APOBEC3A	Dacomitinib	1	44	1.38306	0.467865	0.177778
APOBEC3B	Carbozantinib	2	34	1.12033	0.163928	0.177778
ASXL1	Dacomitinib	1	44	1.38306	0.467865	0.177778
CDH2	Dacomitinib	1	44	1.38306	0.467865	0.177778
CHUK	Dacomitinib	1	44	1.38306	0.467865	0.177778
CRBN	Dacomitinib	1	44	1.38306	0.467865	0.177778
CTNNA1	Dacomitinib	1	44	1.38306	0.467865	0.177778
CYP17A1	Dacomitinib	1	44	1.38306	0.467865	0.177778
DOCK2	Dacomitinib	1	44	1.38306	0.467865	0.177778
ELMO1	Carbozantinib	2	34	1.12033	0.163928	0.177778
EPHB6	Carbozantinib	2	34	-1.11108	-0.151962	0.177778
EWSR1	Dacomitinib	1	44	1.38306	0.467865	0.177778
EZH2	Dacomitinib	1	44	1.38306	0.467865	0.177778
FGF19	Dacomitinib	1	44	1.38306	0.467865	0.177778
FGF4	Dacomitinib	1	44	1.38306	0.467865	0.177778
FGF7	Dacomitinib	1	44	1.38306	0.467865	0.177778
FGFR3	Carbozantinib	2	34	-1.11968	-0.163088	0.177778
GATA2	Carbozantinib	2	34	1.0853	0.118095	0.177778
GNA11	Dacomitinib	1	44	1.38306	0.467865	0.177778
GSK3B	Dacomitinib	1	44	1.38306	0.467865	0.177778
GUCY1A2	Dacomitinib	1	44	1.38306	0.467865	0.177778
INPP4B	Dacomitinib	1	44	1.38306	0.467865	0.177778
JUN	Dacomitinib	1	44	1.38306	0.467865	0.177778
MAP3K1	Dacomitinib	1	44	1.38306	0.467865	0.177778
MTOR	Dacomitinib	1	44	1.38306	0.467865	0.177778
NCOA3	Dacomitinib	1	44	1.38306	0.467865	0.177778
NTRK2	Dacomitinib	1	44	1.38306	0.467865	0.177778
PRKAR1A	Dacomitinib	1	44	1.38306	0.467865	0.177778
RAB35	Dacomitinib	1	44	1.38306	0.467865	0.177778
RAD51	Dacomitinib	1	44	1.38306	0.467865	0.177778
RAD51D	Carbozantinib	2	34	-1.11108	-0.151962	0.177778
SF3B1	Dacomitinib	1	44	1.38306	0.467865	0.177778
SPOP	Dacomitinib	1	44	1.38306	0.467865	0.177778
TNFRSF14	Dacomitinib	1	44	1.38306	0.467865	0.177778
TSC1	Dacomitinib	1	44	1.38306	0.467865	0.177778
TSHR	Dacomitinib	1	44	-1.98758	-0.991014	0.177778
U2AF2	Dacomitinib	1	44	1.38306	0.467865	0.177778
XPO1	Dacomitinib	1	44	1.38306	0.467865	0.177778
ZNF217	Dacomitinib	1	44	1.38306	0.467865	0.177778
ZNF703	Dacomitinib	1	44	1.38306	0.467865	0.177778
PARP4	Axitinib	7	40	1.08235	0.114173	0.177895
NSD1	Dovitinib	8	44	-1.05142	-0.0723395	0.178263
CDH5	LDK378	4	40	-1.09486	-0.130742	0.178282
LRP1B	BKM120	9	40	-1.09447	-0.130238	0.178329
CDX2	Nilotinib	4	35	1.10565	0.144897	0.178989
GNAS	Nilotinib	4	35	1.16077	0.215079	0.178989
MSH6	Afatinib	10	39	1.17482	0.232443	0.179201
EPHB1	Vandetanib	2	41	1.12956	0.175766	0.179402
MUTYH	ABT.199	2	41	1.19344	0.255124	0.179402
RB1	Vandetanib	2	41	1.12956	0.175766	0.179402
MYCN	AZD2014	2	48	1.28021	0.35638	0.179592
ALK	Everolimus	4	30	1.11578	0.158048	0.179878
SPEN	Everolimus	4	30	-1.2976	-0.375851	0.179878
TET2	AZD2014	5	45	1.16261	0.217372	0.180081
PIK3R2	Panobinostat	3	44	1.59262	0.671399	0.180204
SMARCA1	Panobinostat	3	44	1.35859	0.442112	0.180204
SMARCA4	Neratinib	6	40	-1.27153	-0.346568	0.180558
NSD1	Dacomitinib	6	39	1.15436	0.207099	0.181003
SPEN	ABT.199	4	39	1.1447	0.194972	0.181201
MSH6	Erlotinib	8	38	1.1396	0.188524	0.18135
IGF1R	Dacomitinib	2	43	1.28142	0.357747	0.181818
STAT4	LDK378	1	43	-1.23209	-0.301108	0.181818
TIPARP	Dasatinib	1	43	-1.52734	-0.611022	0.181818
ARID1B	Vemurafenib	2	36	1.13765	0.186053	0.182077
CHD1	AZD5363	2	36	1.18194	0.241163	0.182077
NF2	Vemurafenib	2	36	1.12616	0.171416	0.182077
PRDM1	Vemurafenib	2	36	1.17316	0.230401	0.182077
EPHA5	AZD5363	4	34	1.14448	0.194691	0.182321
MAP3K13	Vemurafenib	4	34	1.09991	0.137384	0.182321
PARP4	Regorafenib	6	36	-1.09194	-0.126892	0.18247
ARAF	bosutinib	1	51	-1.26178	-0.335463	0.182665
AXL	Dovitinib	1	51	1.14418	0.194318	0.182665
CYLD	Dovitinib	1	51	1.14418	0.194318	0.182665
FGF12	Dovitinib	1	51	1.14418	0.194318	0.182665
PAK7	bosutinib	1	51	-1.26178	-0.335463	0.182665
PDK1	Dovitinib	1	51	1.14418	0.194318	0.182665
RAF1	Dovitinib	1	51	1.14418	0.194318	0.182665
SMAD3	Dovitinib	1	51	1.14418	0.194318	0.182665
CDH2	Crizotinib	3	45	-1.06536	-0.09134	0.182817
FLT3	Crizotinib	3	45	-1.08435	-0.116837	0.182817
IGF2R	Crizotinib	3	45	-1.15436	-0.20709	0.182817
BCORL1	Crizotinib	5	43	1.04809	0.0677615	0.182832
FANCD2	AZD5363	8	30	1.10542	0.144593	0.183044
FANCE	Axitinib	4	43	-1.12802	-0.173787	0.183063
IGF2R	Panobinostat	4	43	-1.34003	-0.422262	0.183063
JAK3	Axitinib	4	43	1.11923	0.162511	0.183063
ALOX12B	ABT.199	3	40	1.18063	0.239556	0.184264
CTCF	Pazopanib	3	40	1.08484	0.117483	0.184264
FANCE	Pazopanib	3	40	1.13142	0.178136	0.184264
LRP6	Pazopanib	3	40	1.08484	0.117483	0.184264
PAX5	Pazopanib	3	40	-1.07738	-0.107523	0.184264
SMARCA1	Vandetanib	3	40	1.1043	0.14313	0.184264
MSH6	Pazopanib	10	33	1.05186	0.0729364	0.184289
BRIP1	ABT.199	5	38	-1.16365	-0.218658	0.184544
KDM5A	Vandetanib	5	38	1.08174	0.113358	0.184544
CASP8	Ibrutinib	2	38	1.28976	0.367101	0.184615
WWP1	Ibrutinib	2	38	1.28976	0.367101	0.184615
FAT3	AZD4547	16	33	-1.04333	-0.0611892	0.184709
ACVR1B	Axitinib	2	45	1.09472	0.13056	0.185014
CDH2	Panobinostat	2	45	1.50476	0.589536	0.185014
MTOR	Axitinib	2	45	1.10158	0.139579	0.185014
TP53	Dacomitinib	24	21	1.14747	0.198461	0.185085
EPHB1	Cediranib	3	46	1.07687	0.106842	0.18541
KRAS	Sunitinib	5	41	1.08573	0.118666	0.185866
NOTCH2	Erlotinib	5	41	-1.19223	-0.253664	0.185866
ATR	Neratinib	4	42	1.22361	0.291149	0.185948
IGF2R	LY2835219	4	42	1.10395	0.142671	0.185948
AXL	ABT.199	1	42	1.28197	0.358365	0.186047
BCL2L2	Vandetanib	1	42	-1.28644	-0.36338	0.186047
CYLD	ABT.199	1	42	1.28197	0.358365	0.186047
FGF12	ABT.199	1	42	1.28197	0.358365	0.186047
NFKBIA	Pazopanib	1	42	1.16073	0.215035	0.186047
PDK1	ABT.199	1	42	1.28197	0.358365	0.186047
RAF1	ABT.199	1	42	1.28197	0.358365	0.186047
SMAD3	ABT.199	1	42	1.28197	0.358365	0.186047
STK11	Vandetanib	1	42	-1.28644	-0.36338	0.186047
MUTYH	Vemurafenib	3	35	1.10588	0.145189	0.186107
KDR	Afatinib	5	44	1.19561	0.257752	0.187011
KDR	Cediranib	5	44	1.06762	0.0944009	0.187011
ERBB4	Lapatinib	2	47	1.19983	0.262829	0.187075
FGFR4	AZD4547	2	47	1.15386	0.206463	0.187075
HOXA3	Cediranib	2	47	-1.14612	-0.196761	0.187075
USP9X	Afatinib	2	47	1.29814	0.37645	0.187075
CDH5	Foretinib	4	46	1.09454	0.130321	0.187321
KLF4	Trametinib	1	31	1.76429	0.819086	0.1875
APOBEC3B	Gefitinib	3	47	1.1947	0.25665	0.187857
CDH5	AZD2014	3	47	1.19742	0.259927	0.187857
JAK1	Gefitinib	3	47	1.17066	0.227324	0.187857
PRPF40B	Gefitinib	3	47	1.18805	0.248594	0.187857
EPHA6	Imatinib	2	40	-1.10256	-0.140861	0.188153
MET	Imatinib	2	40	1.1166	0.159112	0.188153
MYCN	Regorafenib	2	40	1.1305	0.176956	0.188153
CHD2	AZD6244	2	33	-1.37684	-0.461357	0.188235
BRCA2	Nilotinib	12	27	1.10644	0.14593	0.188343
TP53	Gefitinib	28	22	1.12117	0.165006	0.188849
PIK3CA	Crizotinib	12	36	-1.0572	-0.0802547	0.188968
KRAS	Dacomitinib	4	41	1.23295	0.302115	0.18904
DNMT1	Nilotinib	3	36	1.16102	0.215393	0.189299
IRS2	Carbozantinib	4	32	1.07351	0.102336	0.189797
FOXL2	Dasatinib	2	42	1.22185	0.289067	0.190275
GATA2	LDK378	2	42	-1.08787	-0.12151	0.190275
CDK12	Olaparib	1	20	1.1278	0.173508	0.190476
CHD2	Olaparib	1	20	1.1278	0.173508	0.190476
CSF1R	Imatinib	1	41	-1.15614	-0.209315	0.190476
[truncated: 7,814 more rows]
