# Supplementary material for: Pharmacogenomic analysis of patient-derived tumor cells in gynecologic cancers
Source: Genome Biol. 2019 Nov 26;20:253. doi: 10.1186/s13059-019-1848-3 (PMC6880425; doi:10.1186/s13059-019-1848-3)
Supplement: Supplementary file 9 — Additional file 9: Table S8. List of genes (n = 80) and sequencing protocol for CancerSCANTM, detecting cancer-driven variant. [file 13059_2019_1848_MOESM9_ESM.xlsx]

## Sheet: Sheet1
Symbol	RefSeq	Chromosome	Number of Exons	Gene Size (bp)
ABL1	NM_007313	9q34.1	12	173,795
AKT1	NM_005163	14q32.32	16	26,395
AKT2	NM_001626	19q13.1-q13.2	19	55,220
AKT3	NM_181690	1q44	19	362,847
ALK	NM_004304	2p23	29	728,838
APC	NM_001127511	5q21-q22	18	138,735
ARID1A	NM_006015	1p35.3	20	86,080
ARID1B	NM_020732	6q25.1	23	432,934
ARID2	NM_152641	12q12	22	178,347
ATM	NM_000051	11q22-q23	68	146,271
ATRX	NM_000489	Xq21.1	37	281,392
AURKA	NM_198433	20q13	12	23,066
AURKB	NM_001284526	17p13.1	9	5896
BCL2	NM_000633	18q21.3	4	196,433
BRAF	NM_004333	7q34	20	205,431
BRCA1	NM_007294	17q21	24	81,189
BRCA2	NM_000059	13q12.3	27	84,193
CDH1	NM_004360	16q22.1	16	98,250
CDK4	NM_000075	12q14	8	4,721
CDK6	NM_001145306	7q21-q22	11	231,707
CDKN2A	NM_058195	9p21	6	26,740
CSF1R	NM_005211	5q32	22	60,082
CTNNB1	NM_001904	3p21	17	40,998
DDR2	NM_006182	1q23.3	22	155,355
EGFR	NM_005228	7p12	30	188,307
EPHB4	NM_004444	7q22	17	24,957
ERBB2	NM_004448	17q12	33	40,523
ERBB3	NM_001982	12q13	28	23,483
ERBB4	NM_005235	2q33.3-q34	29	1,163,439
EZH2	NM_004456	7q35-q36	23	76,978
FBXW7	NM_033632	4q31.3	16	213,984
FGFR1	NM_015850	8p11.23-p11.22	22	57,697
FGFR2	NM_022970	10q26	21	120,129
FGFR3	NM_001163213	4p16.3	19	15,574
FLT3	NM_004119	13q12	24	97,319
GNA11	NM_002067	19p13.3	7	29,593
GNAQ	NM_002072	9q21	7	315,176
GNAS	NM_080425	20q13.3	17	71,456
HNF1A	NM_000545	12q24.2	9	24,455
HRAS	NM_005343	11p15.5	7	3,320
IDH1	NM_005896	2q33.3	12	18,917
IDH2	NM_002168	15q26.1	11	18,499
IGF1R	NM_000875	15q26.3	23	315,484
ITK	NM_005546	5q31-q32	17	74,204
JAK1	NM_002227	1p32.3-p31.3	27	133,688
JAK2	NM_004972	9p24	25	144,704
JAK3	NM_000215	19p13.1	24	23,290
KDR	NM_002253	4q11-q12	30	47,337
KIT	NM_000222	4q12	22	82,788
KRAS	NM_033360	12p12.1	6	45,678
MDM2	NM_002392	12q14.3-q15	13	37,373
MET	NM_000245	7q31	23	126030
MLH1	NM_000249	3p21.3	21	57,497
MPL	NM_005373	1p34	12	16,661
MTOR	NM_004958	1p36.2	59	156,027
NF1	NM_001042492	17q11.2	64	332,190
NOTCH1	NM_017617	9q34.3	34	51,343
NPM1	NM_002520	5q35.1	13	23,237
NRAS	NM_002524	1p13.2	7	12,431
NTRK1	NM_002529	1q21-q22	19	66,101
PDGFRA	NM_006206	4q12	27	69,149
PDGFRB	NM_002609	5q33.1	23	42,046
PIK3CA	NM_006218	3q26.3	22	87,024
PIK3R1	NM_181523	5q13.1	19	86,066
PTCH1	NM_000264	9q22.3	29	73,984
PTCH2	NM_003738	1p34.1	23	23,101
PTEN	NM_000314	10q23.3	10	106,908
PTPN11	NM_002834	12q24	16	91,187
RB1	NM_000321	13q14.2	27	178,144
RET	NM_020975	10q11.2	24	53,283
ROS1	NM_002944	6q22	44	137,924
SMAD4	NM_005359	18q21.1	12	54,830
SMARCB1	NM_003073	22q11.23; 22q11	9	47,556
SMO	NM_005631	7q32.3	12	24,674
SRC	NM_005417	20q12-q13	15	60,748
STK11	NM_000455	19p13.3	11	22,637
SYK	NM_003177	9q22	16	96,831
TOP1	NM_003286	20q12-q13.1	21	95,666
TP53	NM_000546	17p13.1	12	19,149
VHL	NM_000551	3p25.3	3	12,036
